# Supplementary material for: Transcriptomic analysis of the regulation of stalk development in flowering Chinese cabbage (Brassica campestris) by RNA sequencing
Source: Sci Rep. 2017 Nov 14;7:15517. doi: 10.1038/s41598-017-15699-6 (PMC5686075; doi:10.1038/s41598-017-15699-6)
Supplement: Supplementary file 2 — Supplementary Table S1-S5 [file 41598_2017_15699_MOESM2_ESM.xlsx]

## Sheet: Table S1
Gene	Length of novel transcripts	Reference gene ID	S1 FPKM	S3 FPKM	S5 FPKM	Description
XLOC_000001	29437	NC_015139.1	7.105	9.075	19.705	rpoC2 gene product (chloroplast) [Brassica napus]
XLOC_000002	11848	NC_015139.1	10.755	0.12	141.83	ycf2 (chloroplast) [Brassica napus]
XLOC_000003	25550	NC_015139.1	35.85	53.4	87.22	ycf2 (chloroplast) [Brassica napus]
XLOC_000025	3119	NC_024795.1	35.685	47.055	24.945	PREDICTED: coatomer subunit alpha-2 [Brassica rapa]
XLOC_000044	493	NC_024795.1	0.28	1.705	0.615	PREDICTED: probable histone H2A.7 [Brassica rapa]
XLOC_000167	1679	NC_024795.1	1.97	1.58	1.96	BnaA01g02130D [Brassica napus]
XLOC_000190	1521	NC_024795.1	31.135	14.63	3.265	BnaA01g02450D [Brassica napus]
XLOC_000191	2215	NC_024795.1	34.71	10.235	3.045	BnaA01g02460D [Brassica napus]
XLOC_000305	1561	NC_024795.1	0.28	0.035	9.785	BnaC04g43210D [Brassica napus]
XLOC_000314	599	NC_024795.1	5.96	11.285	10.435	BnaA01g34750D [Brassica napus]
XLOC_000315	1376	NC_024795.1	1.145	1.3	1.355	BnaC07g43390D [Brassica napus]
XLOC_000355	838	NC_024795.1	1.81	0.415	1.81	receptor-like kinase homolog [Arabidopsis thaliana]
XLOC_000367	1331	NC_024795.1	13.45	9.42	13.025	BnaA01g06760D [Brassica napus]
XLOC_000518	1563	NC_024795.1	0.565	2.86	0.775	BnaC05g46060D [Brassica napus]
XLOC_000519	808	NC_024795.1	0	0.7	0.16	RNase L inhibitor-like protein [Brassica rapa subsp. pekinensis]
XLOC_000584	1560	NC_024795.1	5.135	5.03	3.93	BnaC01g12570D [Brassica napus]
XLOC_000609	806	NC_024795.1	0	0.07	2.48	PREDICTED: F-box/LRR-repeat protein At1g48400-like isoform X1 [Brassica rapa]
XLOC_000658	1182	NC_024795.1	0.35	0.395	0.615	BnaA01g12590D [Brassica napus]
XLOC_000661	987	NC_024795.1	0.21	0.075	0.33	BnaC01g14390D [Brassica napus]
XLOC_000717	700	NC_024795.1	0.2	0.475	1.07	BnaC06g26230D [Brassica napus]
XLOC_000846	1270	NC_024795.1	1.24	2.87	0.765	BnaC01g18220D [Brassica napus]
XLOC_000871	899	NC_024795.1	1.505	1.58	2.09	-
XLOC_001003	278	NC_024795.1	2.45	0	0.945	-
XLOC_001083	851	NC_024795.1	0	0	0.965	BnaC01g42470D [Brassica napus]
XLOC_001091	1247	NC_024795.1	15.535	14.06	12.98	BnaA01g19710D [Brassica napus]
XLOC_001092	1073	NC_024795.1	4.79	7.325	10.005	BnaC07g32000D [Brassica napus]
XLOC_001155	854	NC_024795.1	5.16	6.44	4.79	-
XLOC_001238	725	NC_024795.1	0.44	0.465	0.58	BnaA02g23400D [Brassica napus]
XLOC_001273	366	NC_024795.1	0	0	0.195	BnaC07g31190D [Brassica napus]
XLOC_001350	2071	NC_024795.1	10.855	6.1	10.07	BnaA10g07430D [Brassica napus]
XLOC_001369	1649	NC_024795.1	0.54	0.41	0.67	PREDICTED: zinc finger BED domain-containing protein RICESLEEPER 2-like [Brassica rapa]
XLOC_001390	301	NC_024795.1	0.455	0	0.605	BnaA01g24020D [Brassica napus]
XLOC_001391	619	NC_024795.1	2.885	2.27	3.8	BnaA01g24020D [Brassica napus]
XLOC_001407	1123	NC_024795.1	3.49	7.275	5.165	BnaC07g15590D [Brassica napus]
XLOC_001460	640	NC_024795.1	0	0.275	0.22	BnaA01g25490D [Brassica napus]
XLOC_001533	716	NC_024795.1	3.93	0.36	0.355	protein rotundifolia like 20 [Arabidopsis thaliana]
XLOC_001665	1272	NC_024795.1	0.86	0.72	1.41	BnaA01g29350D [Brassica napus]
XLOC_001777	648	NC_024795.1	1.39	1.235	0.28	-
XLOC_001788	1042	NC_024795.1	0.33	0.365	0.465	PREDICTED: protein KRI1-like [Brassica rapa]
XLOC_001833	1577	NC_024795.1	1.175	0.895	2.275	delta-12 oleate desaturase [Brassica napus]
XLOC_001916	1675	NC_024795.1	0.325	0.79	0.41	BnaC01g38630D [Brassica napus]
XLOC_001926	1993	NC_024795.1	2.155	2.715	2.97	TBP-associated factor 12 [Arabidopsis thaliana]
XLOC_002319	500	NC_024795.1	0	0	20.945	BnaA01g04260D [Brassica napus]
XLOC_002378	677	NC_024795.1	1.53	0.62	0.685	BnaAnng29550D [Brassica napus]
XLOC_002379	3310	NC_024795.1	18.335	22.435	20.655	BnaCnng57320D [Brassica napus]
XLOC_002467	355	NC_024795.1	0.195	2.08	0.965	PREDICTED: B3 domain-containing protein At4g34400-like, partial [Brassica rapa]
XLOC_002468	371	NC_024795.1	0.185	2.775	1.645	PREDICTED: B3 domain-containing protein At3g06220-like, partial [Brassica rapa]
XLOC_002898	735	NC_024795.1	3.075	4.22	4.58	protein binding protein [Zea mays]
XLOC_003032	418	NC_024795.1	1.815	0.66	0.75	BnaA01g17790D [Brassica napus]
XLOC_003066	1523	NC_024795.1	3.035	3.55	4.465	BnaA06g16690D [Brassica napus]
XLOC_003070	842	NC_024795.1	0.16	0.225	0.23	BnaA01g17470D [Brassica napus]
XLOC_003192	760	NC_024795.1	2.645	2.725	1.665	BnaA05g14680D [Brassica napus]
XLOC_003204	727	NC_024795.1	8.345	15.22	7.72	En/Spm-like transposon protein [Arabidopsis thaliana]
XLOC_003250	931	NC_024795.1	11.005	8.83	20.625	PREDICTED: two-component response regulator-like APRR9 isoform X1 [Brassica rapa]
XLOC_003254	1238	NC_024795.1	0.775	0.35	5.695	BnaC01g25700D [Brassica napus]
XLOC_003333	895	NC_024795.1	0	0	1.155	-
XLOC_003348	1696	NC_024795.1	24.495	24.925	19.945	BnaC02g42400D [Brassica napus]
XLOC_003393	2471	NC_024795.1	2.455	3.975	4.625	PREDICTED: germin-like protein subfamily 2 member 3 [Brassica rapa]
XLOC_003459	896	NC_024795.1	0.15	0.37	0.98	BnaC09g28510D [Brassica napus]
XLOC_003489	1767	NC_024795.1	2.225	1.14	2.34	BnaA09g03960D [Brassica napus]
XLOC_003491	1704	NC_024795.1	1.69	1.38	4.635	BnaA10g07960D [Brassica napus]
XLOC_003498	545	NC_024795.1	4.265	14.24	13.22	PREDICTED: 60S ribosomal protein L44 isoform X2 [Amborella trichopoda]
XLOC_003500	732	NC_024795.1	3.665	3.325	5.295	BnaC09g08760D [Brassica napus]
XLOC_003505	1670	NC_024795.1	3.34	4.72	9.845	BnaC01g30990D [Brassica napus]
XLOC_003549	907	NC_024795.1	1.96	1.85	1.95	-
XLOC_003602	616	NC_024795.1	0.785	0.52	1.1	-
XLOC_003635	1204	NC_024795.1	0	0	1.325	BnaA01g26170D [Brassica napus]
XLOC_003672	435	NC_024795.1	0	0	10.57	BnaA09g54250D [Brassica napus]
XLOC_003693	3060	NC_024795.1	0.335	0.12	0.965	PREDICTED: probable LRR receptor-like serine/threonine-protein kinase At3g47570 isoform X1 [Brassica rapa]
XLOC_003804	703	NC_024795.1	3.025	3.65	1.61	BnaA05g14410D [Brassica napus]
XLOC_003852	992	NC_024795.1	2.27	4.015	2.745	BnaA04g29660D [Brassica napus]
XLOC_003857	1491	NC_024795.1	3.455	2.79	7.38	BnaA04g29600D [Brassica napus]
XLOC_003868	1485	NC_024795.1	4.655	4.435	4.965	BnaC04g51220D [Brassica napus]
XLOC_003869	680	NC_024795.1	0.81	0.49	0.64	BnaC04g51240D [Brassica napus]
XLOC_003877	796	NC_024795.1	0.43	0.325	0.48	BnaC04g51250D [Brassica napus]
XLOC_004351	837	NC_024796.1	0.735	1.335	0.605	integral membrane family protein [Arabidopsis lyrata subsp. lyrata]
XLOC_004447	389	NC_024796.1	0.53	2.165	1.215	-
XLOC_004501	858	NC_024796.1	0	0.205	3.145	BnaAnng06050D [Brassica napus]
XLOC_004558	659	NC_024796.1	0.415	0.175	0.935	BnaAnng25670D, partial [Brassica napus]
XLOC_004560	1934	NC_024796.1	0.74	1.585	1.43	BnaA02g01650D [Brassica napus]
XLOC_004561	1766	NC_024796.1	2.48	9.47	2.395	BnaA02g01680D [Brassica napus]
XLOC_004572	1995	NC_024796.1	0.485	0.205	0.485	BnaC02g04990D [Brassica napus]
XLOC_004619	1371	NC_024796.1	1.005	4.2	0.565	PREDICTED: UDP-arabinopyranose mutase 2-like [Brassica rapa]
XLOC_004803	566	NC_024796.1	0.97	2.075	2.16	BnaA02g06070D [Brassica napus]
XLOC_004868	1882	NC_024796.1	3.935	10.21	16.705	PREDICTED: phosphoinositide phospholipase C 1 [Brassica rapa]
XLOC_004886	3105	NC_024796.1	19.08	24.755	19.065	BnaA02g07970D [Brassica napus]
XLOC_004904	2349	NC_024796.1	32.935	13.93	27.515	BnaA02g08160D [Brassica napus]
XLOC_004937	2264	NC_024796.1	0.515	0.065	5.485	probable L-type lectin-domain containing receptor kinase S.7 [Arabidopsis thaliana]
XLOC_004945	533	NC_024796.1	9.515	35.15	7.975	BnaCnng09370D [Brassica napus]
XLOC_004946	1068	NC_024796.1	6.41	21.43	6.515	BnaA02g09000D [Brassica napus]
XLOC_004947	625	NC_024796.1	2.845	13.28	6.57	BnaA02g09000D [Brassica napus]
XLOC_004968	346	NC_024796.1	0	0	22.84	BnaC02g13510D [Brassica napus]
XLOC_004980	1426	NC_024796.1	2.97	2.645	2.96	BnaAnng21620D [Brassica napus]
XLOC_005012	871	NC_024796.1	0.64	0.595	0.14	BnaA09g46670D [Brassica napus]
XLOC_005016	492	NC_024796.1	4.445	2.95	4.77	-
XLOC_005100	942	NC_024796.1	3.93	2.975	4.03	BnaC03g15370D [Brassica napus]
XLOC_005215	901	NC_024796.1	0.53	0	0.065	BnaCnng71550D [Brassica napus]
XLOC_005225	1320	NC_024796.1	12.855	10.8	4.765	BnaC02g19450D [Brassica napus]
XLOC_005248	1817	NC_024796.1	6.84	5.5	4.03	BnaA02g14980D [Brassica napus]
XLOC_005275	869	NC_024796.1	0.16	0.355	0.64	PREDICTED: 5'-3' exoribonuclease 3 [Camelina sativa]
XLOC_005287	1019	NC_024796.1	0.27	0.48	0.81	BnaA02g15670D [Brassica napus]
XLOC_005316	925	NC_024796.1	0.59	0.53	1.07	BnaA07g22980D [Brassica napus]
XLOC_005328	600	NC_024796.1	0	0	0.1	BnaC06g23830D [Brassica napus]
XLOC_005415	366	NC_024796.1	0.375	0.395	0.55	BnaA02g18060D [Brassica napus]
XLOC_005440	709	NC_024796.1	0.775	1.025	1.08	BnaA04g06410D [Brassica napus]
XLOC_005489	769	NC_024796.1	3.825	2.49	5.67	BnaC03g09260D [Brassica napus]
XLOC_005491	788	NC_024796.1	2.085	2.025	5.235	PREDICTED: thiosulfate/3-mercaptopyruvate sulfurtransferase 1, mitochondrial [Brassica rapa]
XLOC_005518	1575	NC_024796.1	1.79	2.265	9.69	BnaA02g19720D [Brassica napus]
XLOC_005543	2166	NC_024796.1	0.415	0.74	1.38	DEAD-box ATP-dependent RNA helicase 8 [Arabidopsis thaliana]
XLOC_005612	1391	NC_024796.1	0.83	1.24	0.96	polyprotein [Arabidopsis thaliana]
XLOC_005654	1112	NC_024796.1	2.525	8.075	5.73	BnaC02g48030D [Brassica napus]
XLOC_005679	675	NC_024796.1	0	0.26	0.27	BnaA02g25430D [Brassica napus]
XLOC_005731	1001	NC_024796.1	2.13	3.16	4.27	PREDICTED: 2-oxoisovalerate dehydrogenase subunit beta 1, mitochondrial-like, partial [Brassica rapa]
XLOC_005749	775	NC_024796.1	0.18	0	0.545	AT2G01970 [Arabidopsis thaliana]
XLOC_005780	1074	NC_024796.1	1.93	0.81	0.98	BnaA02g29910D [Brassica napus]
XLOC_005857	2603	NC_024796.1	5.425	7.295	6.065	BnaA02g28400D [Brassica napus]
XLOC_005864	1081	NC_024796.1	1.775	2.43	4.465	BnaC02g36260D [Brassica napus]
XLOC_005918	1428	NC_024796.1	2.22	2	2.715	BnaAnng07930D [Brassica napus]
XLOC_005945	2060	NC_024796.1	17.14	17.38	10.645	PREDICTED: 5'-nucleotidase domain-containing protein 4-like, partial [Brassica rapa]
XLOC_005958	747	NC_024796.1	0	0	0.325	BnaC07g27260D [Brassica napus]
XLOC_005974	1831	NC_024796.1	0.04	0.19	1.055	PREDICTED: probable nucleolar protein 5-2 [Tarenaya hassleriana]
XLOC_006003	982	NC_024796.1	9.235	9.73	8.19	BnaA02g32040D [Brassica napus]
XLOC_006037	1147	NC_024796.1	20.22	11.05	14.485	BnaC02g40600D [Brassica napus]
XLOC_006084	2117	NC_024796.1	0.585	0.585	1.12	BnaC02g41580D [Brassica napus]
XLOC_006085	1036	NC_024796.1	0.46	0.98	0.34	BnaA02g32840D [Brassica napus]
XLOC_006098	6236	NC_024796.1	6.165	7.95	9.57	PREDICTED: LOW QUALITY PROTEIN: activating signal cointegrator 1 complex subunit 3, partial [Brassica rapa]
XLOC_006108	955	NC_024796.1	0.78	2.86	5.5	BnaAnng38360D, partial [Brassica napus]
XLOC_006154	792	NC_024796.1	0.085	0.165	0.305	BnaAnng31030D [Brassica napus]
XLOC_006155	606	NC_024796.1	0.345	0.095	0.515	BnaAnng31030D [Brassica napus]
XLOC_006190	480	NC_024796.1	0	0	5.645	PREDICTED: probable glutamate dehydrogenase 3 [Tarenaya hassleriana]
XLOC_006191	749	NC_024796.1	0	0	2.59	BnaC05g47630D [Brassica napus]
XLOC_006229	1092	NC_024796.1	1.48	1.68	2.69	BnaC07g23870D [Brassica napus]
XLOC_006265	1214	NC_024796.1	1.715	0.095	0.395	PREDICTED: mitogen-activated protein kinase kinase kinase YODA isoform X1 [Brassica rapa]
XLOC_006271	550	NC_024796.1	0.245	0.445	0.805	BnaA02g34830D [Brassica napus]
XLOC_006312	1198	NC_024796.1	0.455	0.725	0.795	-
XLOC_006331	639	NC_024796.1	1.19	0	2.31	-
XLOC_006367	1111	NC_024796.1	0.855	2.97	0.165	BnaA02g00320D [Brassica napus]
XLOC_006396	752	NC_024796.1	1.17	0.155	0.255	BnaAnng00270D [Brassica napus]
XLOC_006488	823	NC_024796.1	0	0	56.465	PREDICTED: oleosin-B2-like, partial [Brassica rapa]
XLOC_006490	875	NC_024796.1	0.08	0.465	17.475	BnaAnng06430D [Brassica napus]
XLOC_006508	880	NC_024796.1	0.79	2.055	0.435	BnaC02g01030D [Brassica napus]
XLOC_006569	1610	NC_024796.1	0.17	0.575	1.535	BnaC02g04690D [Brassica napus]
XLOC_006597	471	NC_024796.1	0	0.125	1.375	BnaA02g02110D [Brassica napus]
XLOC_006711	2032	NC_024796.1	1.065	0.85	1.495	disease resistance protein [Brassica rapa subsp. pekinensis]
XLOC_006712	2462	NC_024796.1	0.885	1.1	1.12	disease resistance protein [Brassica rapa subsp. pekinensis]
XLOC_006720	3284	NC_024796.1	0.255	1.135	1.225	BnaC09g39190D [Brassica napus]
XLOC_006737	393	NC_024796.1	0	0	5.995	BnaA02g04220D [Brassica napus]
XLOC_006751	3820	NC_024796.1	25.14	33.33	16.295	BnaA02g04500D [Brassica napus]
XLOC_006837	1780	NC_024796.1	24.53	2.06	2.735	BnaA02g06000D [Brassica napus]
XLOC_006889	1385	NC_024796.1	0	0	6.905	BnaA02g07080D [Brassica napus]
XLOC_006909	989	NC_024796.1	1.595	1.865	1.75	BnaA10g11980D [Brassica napus]
XLOC_006951	3209	NC_024796.1	4.275	6.595	3.475	BnaC02g11800D [Brassica napus]
XLOC_006988	749	NC_024796.1	2.405	0.095	0.58	PREDICTED: pentatricopeptide repeat-containing protein At5g55840 [Brassica rapa]
XLOC_007047	2170	NC_024796.1	3.54	1.775	1.79	BnaA02g10080D [Brassica napus]
XLOC_007065	725	NC_024796.1	0	0	1.49	BnaCnng28390D [Brassica napus]
XLOC_007145	763	NC_024796.1	0.18	0.82	1.78	BnaA02g11970D [Brassica napus]
XLOC_007162	835	NC_024796.1	26.985	19.595	26.295	BnaA02g12350D [Brassica napus]
XLOC_007198	1302	NC_024796.1	16.63	22.42	17.87	BnaA02g13180D [Brassica napus]
XLOC_007226	1190	NC_024796.1	1.16	1.385	1.115	BnaA02g13870D [Brassica napus]
XLOC_007259	559	NC_024796.1	0	0.21	1.645	BnaA02g14270D [Brassica napus]
XLOC_007274	3271	NC_024796.1	1.685	2.18	2.88	BnaA02g14800D [Brassica napus]
XLOC_007293	291	NC_024796.1	0.705	0	0.42	PREDICTED: MLP-like protein 31 [Brassica rapa]
XLOC_007416	401	NC_024796.1	0.17	0.505	1.03	BnaC06g22020D [Brassica napus]
XLOC_007427	624	NC_024796.1	9.425	3.045	9.085	BnaA02g18050D [Brassica napus]
XLOC_007428	943	NC_024796.1	1.75	1.43	2.37	-
XLOC_007449	1912	NC_024796.1	2.91	3.325	4.415	BnaCnng11530D [Brassica napus]
XLOC_007450	897	NC_024796.1	2.61	3.865	2.11	BnaA02g18310D [Brassica napus]
XLOC_007452	1190	NC_024796.1	0.235	0.145	1.66	BnaA04g08420D [Brassica napus]
XLOC_007453	410	NC_024796.1	0	0.14	0.295	nucleoside-triphosphatase/ nucleotide binding protein [Arabidopsis lyrata subsp. lyrata]
XLOC_007552	1886	NC_024796.1	20.29	20.32	11.52	BnaA02g20470D [Brassica napus]
XLOC_007623	360	NC_024796.1	0	0	0.34	-
XLOC_007708	832	NC_024796.1	0	0.525	8.205	BnaC02g47950D [Brassica napus]
XLOC_007714	1361	NC_024796.1	9.52	17.635	15.41	BnaC02g35210D [Brassica napus]
XLOC_007717	497	NC_024796.1	0	0	0.505	PREDICTED: uncharacterized protein LOC104731211 isoform X3 [Camelina sativa]
XLOC_007775	732	NC_024796.1	0	0.08	0.915	-
XLOC_007782	1116	NC_024796.1	4.175	4.785	4.725	BnaUnng01860D [Brassica napus]
XLOC_007825	1206	NC_024796.1	5.115	12.14	6.015	PREDICTED: chlorophyll a-b binding protein 36, chloroplastic [Brassica rapa]
XLOC_007867	1607	NC_024796.1	5.505	3.015	10.51	PREDICTED: LOW QUALITY PROTEIN: glyceraldehyde-3-phosphate dehydrogenase GAPA1, chloroplastic [Brassica rapa]
XLOC_007964	1025	NC_024796.1	2.075	2.295	3.295	BnaCnng49540D [Brassica napus]
XLOC_008041	3660	NC_024796.1	7.02	7.23	5.08	BnaA02g31820D [Brassica napus]
XLOC_008090	2189	NC_024796.1	3.04	10.135	7.68	BnaAnng06680D [Brassica napus]
XLOC_008091	1488	NC_024796.1	1.61	5.53	3.365	BnaAnng06680D [Brassica napus]
XLOC_008092	947	NC_024796.1	0.725	0	0.675	BnaAnng27820D [Brassica napus]
XLOC_008123	808	NC_024796.1	20.575	31	41.27	BnaA07g32720D [Brassica napus]
XLOC_008137	789	NC_024796.1	5.015	4.505	5.48	-
XLOC_008227	1509	NC_024796.1	0.73	0.665	0.875	PREDICTED: probable mitochondrial adenine nucleotide transporter BTL3 [Brassica rapa]
XLOC_008236	1147	NC_024796.1	6.935	7.5	6.77	BnaAnng04740D [Brassica napus]
XLOC_008469	704	NC_024797.1	9.545	17.41	10.89	PREDICTED: dnaJ homolog subfamily C member 2-like [Brassica rapa]
XLOC_008547	1462	NC_024797.1	3.6	5.76	2.865	117M18_4 [Brassica rapa]
XLOC_008566	1125	NC_024797.1	5.915	7.075	3.69	BnaA03g03140D [Brassica napus]
XLOC_008588	2413	NC_024797.1	0	0	1.975	PREDICTED: myosin-10 isoform X1 [Brassica rapa]
XLOC_008589	446	NC_024797.1	0	0	3.39	-
XLOC_008647	823	NC_024797.1	12.655	12.75	9.085	BnaA03g05070D [Brassica napus]
XLOC_008673	772	NC_024797.1	4.535	8.815	7.44	BnaA03g05510D [Brassica napus]
XLOC_008782	1128	NC_024797.1	0.605	1.555	0.64	BnaC03g09830D [Brassica napus]
XLOC_008798	2273	NC_024797.1	19.525	16.265	14.84	BnaA03g56190D [Brassica napus]
XLOC_008849	1699	NC_024797.1	1.965	3.2	3.615	BnaA03g09150D [Brassica napus]
XLOC_008862	925	NC_024797.1	2.75	2.67	2.36	BnaA02g07000D [Brassica napus]
XLOC_008867	262	NC_024797.1	0.26	0	0.27	BnaA03g09460D [Brassica napus]
XLOC_008905	985	NC_024797.1	2.29	1.46	1.415	BnaA03g10110D [Brassica napus]
XLOC_008945	386	NC_024797.1	0.705	2.18	1.73	BnaC03g13500D [Brassica napus]
XLOC_009044	474	NC_024797.1	0.785	0.125	0.39	-
XLOC_009206	432	NC_024797.1	0	0	16.14	BnaA03g16090D [Brassica napus]
XLOC_009257	997	NC_024797.1	2	2.665	0.94	BnaC03g20620D [Brassica napus]
XLOC_009418	863	NC_024797.1	0	1.215	2.26	BnaC06g27000D [Brassica napus]
XLOC_009430	1277	NC_024797.1	25.03	49.88	29.175	BnaA03g20640D [Brassica napus]
XLOC_009635	702	NC_024797.1	2.235	1.965	2.19	BnaA04g00040D [Brassica napus]
XLOC_009636	803	NC_024797.1	10.455	4.32	8.28	BnaC03g28910D [Brassica napus]
XLOC_009650	1526	NC_024797.1	0.9	0.74	1.625	BnaA03g24550D [Brassica napus]
XLOC_009675	1157	NC_024797.1	1.415	1.415	3.475	BnaC09g26400D [Brassica napus]
XLOC_009689	488	NC_024797.1	0	0	1.29	BnaA09g48790D [Brassica napus]
XLOC_009763	730	NC_024797.1	2.46	4.82	5.995	BnaA03g26630D [Brassica napus]
XLOC_009808	759	NC_024797.1	0.655	3.5	3.785	-
XLOC_009839	814	NC_024797.1	0.17	0.71	2	BnaAnng24600D [Brassica napus]
XLOC_009860	1639	NC_024797.1	0.455	13.355	6.15	retrotransposon like protein [Arabidopsis thaliana]
XLOC_009931	1282	NC_024797.1	0.965	0.66	10.085	BnaA03g29850D [Brassica napus]
XLOC_010042	1052	NC_024797.1	84.83	68.335	34.065	BnaC03g37790D [Brassica napus]
XLOC_010063	444	NC_024797.1	6.165	9.41	7.21	BnaA03g32850D [Brassica napus]
XLOC_010074	518	NC_024797.1	1.455	1.965	1.91	PREDICTED: 50S ribosomal protein L18, chloroplastic-like [Fragaria vesca subsp. vesca]
XLOC_010115	1187	NC_024797.1	0.58	0.365	0.795	BnaC05g51260D [Brassica napus]
XLOC_010164	760	NC_024797.1	2.075	0.265	1.345	BnaA01g27800D [Brassica napus]
XLOC_010165	1636	NC_024797.1	1.8	2.21	1.96	BnaCnng20620D [Brassica napus]
XLOC_010190	812	NC_024797.1	0.42	0	0.235	PREDICTED: methylesterase 3-like [Brassica rapa]
XLOC_010210	1820	NC_024797.1	0.04	0.755	0.115	BnaA03g35580D [Brassica napus]
XLOC_010222	1697	NC_024797.1	0.445	0.135	0.875	BnaC03g41620D [Brassica napus]
XLOC_010411	2133	NC_024797.1	1.835	5.135	1.57	PREDICTED: probable mediator of RNA polymerase II transcription subunit 37e [Brassica rapa]
XLOC_010518	471	NC_024797.1	0.145	0.705	0.73	predicted protein [Arabidopsis lyrata subsp. lyrata]
XLOC_010649	1200	NC_024797.1	0.055	0.385	0.675	BnaC07g35850D [Brassica napus]
XLOC_010660	786	NC_024797.1	1.665	1.94	3.715	BnaA03g44340D [Brassica napus]
XLOC_010671	1194	NC_024797.1	11.85	12.705	15.7	BnaA03g44540D [Brassica napus]
XLOC_010705	1173	NC_024797.1	0	0.085	2.12	BnaC07g20890D [Brassica napus]
XLOC_010747	660	NC_024797.1	0.315	0	0.46	-
XLOC_010788	1467	NC_024797.1	4.015	0.34	0.52	-
XLOC_010790	1262	NC_024797.1	2.715	6.22	6.325	BnaA03g46720D [Brassica napus]
XLOC_010792	1088	NC_024797.1	0.44	0.265	0.78	BnaC07g39000D [Brassica napus]
XLOC_010860	890	NC_024797.1	0.69	0.555	0.64	BnaC07g40560D [Brassica napus]
XLOC_010887	963	NC_024797.1	1.7	2.155	2.935	BnaA03g48800D [Brassica napus]
XLOC_010896	574	NC_024797.1	0	0.405	0.76	BnaA03g49020D [Brassica napus]
XLOC_010936	1602	NC_024797.1	2.43	4.08	3.915	BnaA03g58880D [Brassica napus]
XLOC_010960	2725	NC_024797.1	1.58	0.985	1.07	BnaC07g42120D [Brassica napus]
XLOC_010961	1110	NC_024797.1	1.36	1.015	1.515	BnaA03g49750D [Brassica napus]
XLOC_010977	2233	NC_024797.1	1.415	0.87	0.83	BnaAnng10960D [Brassica napus]
XLOC_011020	1679	NC_024797.1	12.43	16.495	18.99	BnaA03g51420D [Brassica napus]
XLOC_011046	886	NC_024797.1	0.545	0.13	0.825	BnaA03g51930D [Brassica napus]
XLOC_011047	638	NC_024797.1	0.65	0.39	1.255	BnaA03g51930D [Brassica napus]
XLOC_011100	1739	NC_024797.1	0.04	0.12	1.45	ABA-responsive element binding factor 3 [Brassica napus]
XLOC_011107	1123	NC_024797.1	1.41	1.61	1.565	BnaA02g32040D [Brassica napus]
XLOC_011109	1103	NC_024797.1	3.775	6.03	16.16	BnaA06g20620D [Brassica napus]
XLOC_011142	1157	NC_024797.1	1.48	0.615	0.92	BnaC07g45520D [Brassica napus]
XLOC_011155	1509	NC_024797.1	1.675	0.42	5.295	BnaA03g53450D [Brassica napus]
XLOC_011191	3078	NC_024797.1	1.005	0.44	0.62	BnaC08g11460D [Brassica napus]
XLOC_011195	1117	NC_024797.1	1.3	0.185	0.96	BnaA03g54060D [Brassica napus]
XLOC_011231	1340	NC_024797.1	2.065	2.19	2.1	BnaA03g00020D [Brassica napus]
XLOC_011306	965	NC_024797.1	0	0.57	1.585	-
XLOC_011376	1328	NC_024797.1	0.665	1.275	0.41	BnaA03g55500D [Brassica napus]
XLOC_011385	918	NC_024797.1	0	0.125	15.47	BnaA03g02130D [Brassica napus]
XLOC_011398	819	NC_024797.1	5.27	8.575	10.09	BnaA03g16040D [Brassica napus]
XLOC_011427	1765	NC_024797.1	0.55	0.105	3.25	BnaA03g02680D [Brassica napus]
XLOC_011469	5204	NC_024797.1	7.02	6.635	6.39	BnaA03g03480D [Brassica napus]
XLOC_011515	1124	NC_024797.1	0.185	0	1.86	BnaA03g04230D [Brassica napus]
XLOC_011542	2070	NC_024797.1	5.8	5.85	5.245	BnaA03g04770D [Brassica napus]
XLOC_011581	582	NC_024797.1	0.475	0.325	1.46	BnaA03g05700D [Brassica napus]
XLOC_011585	600	NC_024797.1	2.05	2.37	2.12	BnaA03g05830D [Brassica napus]
XLOC_011645	2077	NC_024797.1	1.915	2.395	2.01	BnaA03g07040D [Brassica napus]
XLOC_011682	495	NC_024797.1	0	0	115.47	maternally expressed family protein [Arabidopsis thaliana]
XLOC_011737	1103	NC_024797.1	11.545	10.555	13.58	BnaA03g08550D [Brassica napus]
XLOC_011738	2632	NC_024797.1	7.79	9.055	5.445	BnaA03g08550D [Brassica napus]
XLOC_011744	2183	NC_024797.1	126.86	91.21	48.76	glucomannan 4-beta-mannosyltransferase 2 [Arabidopsis thaliana]
XLOC_011748	1246	NC_024797.1	0	0.095	0.92	BnaA03g08680D [Brassica napus]
XLOC_011804	951	NC_024797.1	2.39	1.055	2.455	BnaA03g09680D [Brassica napus]
XLOC_011818	1451	NC_024797.1	0.525	0.22	0.33	PREDICTED: F-box/FBD/LRR-repeat protein At5g18770-like [Brassica rapa]
XLOC_011850	859	NC_024797.1	1.035	1.47	3.39	BnaA03g10330D [Brassica napus]
XLOC_011851	849	NC_024797.1	0.735	1.075	3.28	BnaA10g11370D [Brassica napus]
XLOC_011852	293	NC_024797.1	0	0.395	0.62	BnaA03g10330D [Brassica napus]
XLOC_011870	1155	NC_024797.1	0	0	2.515	BnaC03g13280D [Brassica napus]
XLOC_011898	5766	NC_024797.1	2.655	5.255	5.19	BnaA03g11200D [Brassica napus]
XLOC_012044	684	NC_024797.1	0.1	0.655	0.815	BnaA03g14160D [Brassica napus]
XLOC_012078	667	NC_024797.1	0	0.525	0.7	BnaA03g14840D [Brassica napus]
XLOC_012199	939	NC_024797.1	0.07	0.645	0.775	BnaA03g48060D [Brassica napus]
XLOC_012263	1044	NC_024797.1	8.27	10.825	11.72	BnaA05g05630D [Brassica napus]
XLOC_012314	672	NC_024797.1	1.13	1.58	1.625	BnaC04g08900D [Brassica napus]
XLOC_012344	527	NC_024797.1	0	1.785	2.81	-
XLOC_012386	460	NC_024797.1	1.79	0.755	0.305	BnaA03g56820D [Brassica napus]
XLOC_012416	1933	NC_024797.1	1.815	2.895	2.02	BnaA03g21730D [Brassica napus]
XLOC_012445	2089	NC_024797.1	9.875	31.13	24.925	BnaA03g22260D [Brassica napus]
XLOC_012645	547	NC_024797.1	0.375	0.585	0.13	BnaC03g31650D [Brassica napus]
XLOC_012658	1343	NC_024797.1	2.445	2.715	3.105	BnaA03g26970D [Brassica napus]
XLOC_012667	2426	NC_024797.1	32.435	2.41	6.81	BnaA03g27190D [Brassica napus]
XLOC_012668	302	NC_024797.1	4.74	0	0.435	BnaA03g27190D [Brassica napus]
XLOC_012687	2216	NC_024797.1	0	0	1.875	BnaA03g27650D [Brassica napus]
XLOC_012688	1566	NC_024797.1	0.665	1.43	1.255	WRKY transcription factor [Brassica oleracea var. capitata]
XLOC_012712	1040	NC_024797.1	0.395	1.395	1.75	PREDICTED: inositol-phosphate phosphatase-like [Tarenaya hassleriana]
XLOC_012786	1564	NC_024797.1	0.655	0.555	0.595	galactokinase [Arabidopsis thaliana]
XLOC_012889	5566	NC_024797.1	61.21	71.57	37.46	BnaA03g31580D [Brassica napus]
XLOC_012900	1017	NC_024797.1	0.2	1.14	2.215	BnaA03g31790D [Brassica napus]
XLOC_012932	1516	NC_024797.1	0.045	0.775	0.495	BnaA01g30480D [Brassica napus]
XLOC_012933	1195	NC_024797.1	0.225	0.605	0.365	BnaA03g32330D [Brassica napus]
XLOC_013002	679	NC_024797.1	4.035	3.91	2.08	-
XLOC_013057	804	NC_024797.1	6.49	1.875	2.235	BnaAnng11130D [Brassica napus]
XLOC_013153	1028	NC_024797.1	12.1	0.995	11.375	BnaC07g09310D [Brassica napus]
XLOC_013156	625	NC_024797.1	2.92	0	1.67	BnaC07g09310D [Brassica napus]
XLOC_013187	577	NC_024797.1	0.115	0.855	1.715	BnaC07g08480D [Brassica napus]
XLOC_013206	559	NC_024797.1	0.245	0.755	0.575	BnaC03g74210D [Brassica napus]
XLOC_013292	400	NC_024797.1	0	0	7.15	BnaC09g39710D [Brassica napus]
XLOC_013406	761	NC_024797.1	0.36	0.46	0.08	BnaA03g41470D [Brassica napus]
XLOC_013411	747	NC_024797.1	4.675	10.8	10.53	-
XLOC_013561	1525	NC_024797.1	3.74	3.92	3.36	zinc finger family protein [Arabidopsis lyrata subsp. lyrata]
XLOC_013601	4346	NC_024797.1	0.9	0.79	0.71	BnaC07g37010D [Brassica napus]
XLOC_013661	719	NC_024797.1	0.76	0.325	0.28	BnaA03g46170D [Brassica napus]
XLOC_013673	2208	NC_024797.1	4.385	2.995	3.32	BnaA03g46510D [Brassica napus]
XLOC_013674	317	NC_024797.1	0	0	0.19	BnaA03g46510D [Brassica napus]
XLOC_013760	379	NC_024797.1	6.3	4.21	5.215	BnaA03g48310D [Brassica napus]
XLOC_013761	1090	NC_024797.1	7.095	6.07	6.595	BnaA03g48310D [Brassica napus]
XLOC_013861	840	NC_024797.1	1.22	0.76	0.625	BnaC03g12230D [Brassica napus]
XLOC_013878	1665	NC_024797.1	6.955	10.345	8.61	WRKY transcription factor [Brassica oleracea var. capitata]
XLOC_013886	740	NC_024797.1	0.28	1.275	1.19	-
XLOC_013937	1644	NC_024797.1	1.585	1.66	1.205	BnaA03g52370D [Brassica napus]
XLOC_013953	1856	NC_024797.1	0.735	0.9	1.65	BnaA03g52610D [Brassica napus]
XLOC_013961	552	NC_024797.1	0.37	1.31	1.39	At4g33625-like protein [Brassica napus]
XLOC_013971	1206	NC_024797.1	0.225	0.24	0.3	BnaC01g04310D [Brassica napus]
XLOC_013986	724	NC_024797.1	0	0	7.855	-
XLOC_014035	1222	NC_024797.1	2.135	1.175	1.055	BnaAnng31200D [Brassica napus]
XLOC_014038	2369	NC_024797.1	22.56	17.825	12.52	-
XLOC_014045	1245	NC_024797.1	20.295	6.36	10.165	BnaAnng18240D [Brassica napus]
XLOC_014065	671	NC_024797.1	1.93	0.69	0.665	BnaA03g53950D [Brassica napus]
XLOC_014085	326	NC_024797.1	0	0	20.235	-
XLOC_014226	1036	NC_024798.1	1.265	1.105	1.68	BnaA04g27290D [Brassica napus]
XLOC_014232	2184	NC_024798.1	0	0.025	0.78	BnaA07g07540D [Brassica napus]
XLOC_014243	769	NC_024798.1	0.535	0.17	0.645	BnaC04g21810D [Brassica napus]
XLOC_014244	885	NC_024798.1	1.165	0.62	1.055	BnaC04g21810D [Brassica napus]
XLOC_014255	709	NC_024798.1	178.455	44.595	55.835	BnaA04g01020D [Brassica napus]
XLOC_014335	2329	NC_024798.1	9.61	11.315	9.53	PREDICTED: polygalacturonase ADPG1 [Brassica rapa]
XLOC_014344	815	NC_024798.1	0	0.16	1.155	BnaA04g03060D [Brassica napus]
XLOC_014352	798	NC_024798.1	0.52	0.27	1.265	BnaA01g20400D [Brassica napus]
XLOC_014428	1348	NC_024798.1	1.825	1.565	2.35	BnaC06g15270D [Brassica napus]
XLOC_014473	831	NC_024798.1	0.315	0.935	1.795	-
XLOC_014477	1636	NC_024798.1	11.525	2.49	9.27	phenylalanine ammonia-lyase [Brassica napus]
XLOC_014498	1305	NC_024798.1	3.57	14.685	4.745	BnaA04g05740D [Brassica napus]
XLOC_014502	1405	NC_024798.1	2.41	2.705	1.115	BnaA04g05810D [Brassica napus]
XLOC_014506	953	NC_024798.1	0	0.245	0.805	BnaA07g12460D [Brassica napus]
XLOC_014554	836	NC_024798.1	4.505	5.435	5.155	PREDICTED: LOW QUALITY PROTEIN: PLASMODESMATA CALLOSE-BINDING PROTEIN 1, partial [Brassica rapa]
XLOC_014557	1359	NC_024798.1	7.695	7.625	4.195	-
XLOC_014614	487	NC_024798.1	0	0.39	0.935	RecName: Full=Ribulose bisphosphate carboxylase small chain, chloroplastic; Short=RuBisCO small subunit; Flags: Precursor [Brassica napus]
XLOC_014639	229	NC_024798.1	0	0	2.335	BnaCnng55330D [Brassica napus]
XLOC_014692	544	NC_024798.1	1.255	3.49	1.93	BnaC01g29280D [Brassica napus]
XLOC_014721	390	NC_024798.1	2.115	1.08	9.6	hypothetical protein ARALYDRAFT_325471 [Arabidopsis lyrata subsp. lyrata]
XLOC_014738	3371	NC_024798.1	1.68	0.485	1.115	BnaA04g11170D [Brassica napus]
XLOC_014739	1908	NC_024798.1	1.26	0.26	1.055	BnaA04g11150D [Brassica napus]
XLOC_014809	2202	NC_024798.1	0	0	1.455	BnaC04g33280D [Brassica napus]
XLOC_014856	662	NC_024798.1	0	0	2.395	-
XLOC_014895	2064	NC_024798.1	0.405	0.36	1.9	RNA recognition motif-containing protein [Arabidopsis lyrata subsp. lyrata]
XLOC_015016	1443	NC_024798.1	3.47	4.555	3.785	BnaA10g05900D [Brassica napus]
XLOC_015054	1169	NC_024798.1	1.81	1.405	5.605	-
XLOC_015326	1121	NC_024798.1	0.99	1.675	3.065	BnaA04g23050D [Brassica napus]
XLOC_015349	1520	NC_024798.1	3.08	3.03	3.775	BnaA04g22390D [Brassica napus]
XLOC_015412	1474	NC_024798.1	1.69	3.545	2.98	BnaA04g23720D [Brassica napus]
XLOC_015462	830	NC_024798.1	1.57	0.595	5.305	PREDICTED: extensin-2-like [Brassica rapa]
XLOC_015606	676	NC_024798.1	0.405	1.225	0.57	BnaA04g27430D [Brassica napus]
XLOC_015611	949	NC_024798.1	0.075	0.32	1.185	BnaA04g27520D [Brassica napus]
XLOC_015695	1599	NC_024798.1	10.55	11.11	12.13	BnaA04g02180D [Brassica napus]
XLOC_015755	1544	NC_024798.1	1.645	3.165	2.415	BnaA04g03570D [Brassica napus]
XLOC_015777	649	NC_024798.1	0	0	55.795	BnaA04g03910D [Brassica napus]
XLOC_015779	363	NC_024798.1	0	0	13.995	BnaA04g03910D [Brassica napus]
XLOC_015858	1036	NC_024798.1	0.33	0.505	0.84	BnaCnng30180D [Brassica napus]
XLOC_015869	305	NC_024798.1	0.455	0.475	2.585	-
XLOC_015889	788	NC_024798.1	0.43	0.31	1.105	PREDICTED: small EDRK-rich factor 2 [Cucumis sativus]
XLOC_015945	909	NC_024798.1	2.19	3.835	2.35	RecName: Full=Ribulose bisphosphate carboxylase small chain, chloroplastic; Short=RuBisCO small subunit; Flags: Precursor [Brassica napus]
XLOC_016069	1188	NC_024798.1	0.46	1.62	1.285	BnaA07g08240D [Brassica napus]
XLOC_016201	564	NC_024798.1	3.275	4.42	4.285	BnaC04g36150D [Brassica napus]
XLOC_016264	1109	NC_024798.1	0.37	0.98	0.56	BnaC04g56310D [Brassica napus]
XLOC_016290	1449	NC_024798.1	0	5.165	1.095	retrotransposon like protein [Arabidopsis thaliana]
XLOC_016360	1494	NC_024798.1	1.385	1.95	2.05	Eukaryotic initiation factor 4A-15 [Morus notabilis]
XLOC_016501	1754	NC_024798.1	0	0.33	4.235	BnaA04g18810D [Brassica napus]
XLOC_016559	955	NC_024798.1	22.1	27.61	26.8	BnaA04g20220D [Brassica napus]
XLOC_016565	2053	NC_024798.1	17.02	4.09	9.2	PREDICTED: reticuline oxidase-like protein [Brassica rapa]
XLOC_016742	351	NC_024798.1	0	0	4.46	BnaA06g21590D [Brassica napus]
XLOC_016745	351	NC_024798.1	0.2	0	129.36	BnaA04g29250D [Brassica napus]
XLOC_016845	902	NC_024798.1	0	0.13	1.5	BnaA04g25100D [Brassica napus]
XLOC_016846	680	NC_024798.1	0	0	0.475	BnaC04g48970D [Brassica napus]
XLOC_017084	1078	NC_024799.1	0.57	1.16	2.55	BnaA05g01720D [Brassica napus]
XLOC_017194	955	NC_024799.1	22.18	33.535	28.44	BnaA05g03710D [Brassica napus]
XLOC_017416	934	NC_024799.1	3.745	4.505	1.87	S-adenosylmethionine synthase 3 [Arabidopsis thaliana]
XLOC_017509	589	NC_024799.1	2.905	4.9	4.54	BnaA05g09320D [Brassica napus]
XLOC_017652	1797	NC_024799.1	0	0.63	4.335	BnaC04g13540D [Brassica napus]
XLOC_017865	1446	NC_024799.1	96.28	107.585	93.18	BnaA05g14590D [Brassica napus]
XLOC_017892	1293	NC_024799.1	1.59	1.865	1.855	BnaC08g05530D [Brassica napus]
XLOC_017893	1148	NC_024799.1	0.735	1.13	3.655	PREDICTED: receptor-like protein 12 [Brassica rapa]
XLOC_017901	1063	NC_024799.1	0	0	0.83	BnaC03g77860D [Brassica napus]
XLOC_017918	1931	NC_024799.1	3.62	3.435	2.93	PREDICTED: scarecrow-like protein 5 [Brassica rapa]
XLOC_017944	4402	NC_024799.1	0	0	0.83	gypsy/Ty-3 retroelement polyprotein; 69905-74404 [Arabidopsis thaliana]
XLOC_017945	2764	NC_024799.1	0	0	1.145	PREDICTED: myosin-11-like [Brassica rapa]
XLOC_017987	4130	NC_024799.1	0.015	0.38	3.6	BnaAnng04530D [Brassica napus]
XLOC_017998	1322	NC_024799.1	2.755	2.755	5.02	BnaA05g18330D [Brassica napus]
XLOC_018125	857	NC_024799.1	0	0	0.14	PREDICTED: 40S ribosomal protein S3-3-like [Camelina sativa]
XLOC_018140	1039	NC_024799.1	53.095	47.01	72.715	BnaC05g31270D [Brassica napus]
XLOC_018155	1114	NC_024799.1	0.06	0.275	1.13	BnaC08g13120D [Brassica napus]
XLOC_018203	924	NC_024799.1	0.995	0.33	1.59	PREDICTED: endoplasmic reticulum metallopeptidase 1 [Brassica rapa]
XLOC_018297	678	NC_024799.1	0.705	1.195	2.15	BnaC02g06030D [Brassica napus]
XLOC_018326	427	NC_024799.1	15.335	20.185	33.495	-
XLOC_018328	1012	NC_024799.1	1.285	0.24	2.155	PREDICTED: LOW QUALITY PROTEIN: chitinase-like protein 2 [Tarenaya hassleriana]
XLOC_018336	1595	NC_024799.1	22.7	32.745	21.325	PREDICTED: LOW QUALITY PROTEIN: translocase of chloroplast 120, chloroplastic, partial [Brassica rapa]
XLOC_018338	556	NC_024799.1	2.6	4.46	5.67	PREDICTED: LOW QUALITY PROTEIN: translocase of chloroplast 120, chloroplastic, partial [Brassica rapa]
XLOC_018344	481	NC_024799.1	13.395	6.03	4.66	-
XLOC_018508	455	NC_024799.1	1.2	0.29	0.73	PREDICTED: dolichyl-diphosphooligosaccharide--protein glycosyltransferase subunit 4A [Brassica rapa]
XLOC_018568	372	NC_024799.1	0	0	10.97	BnaA05g27830D [Brassica napus]
XLOC_018608	2210	NC_024799.1	10.305	19.25	13.53	BnaAnng16560D [Brassica napus]
XLOC_018694	974	NC_024799.1	0	0.455	0.515	BnaCnng06920D [Brassica napus]
XLOC_018816	899	NC_024799.1	0.15	0.79	0.285	-
XLOC_018883	1050	NC_024799.1	0.59	0.48	0.25	-
XLOC_018947	2602	NC_024799.1	1.005	1.19	1.9	BnaC04g02200D [Brassica napus]
XLOC_019107	723	NC_024799.1	0.76	1.865	0.995	BnaC04g05540D [Brassica napus]
XLOC_019151	2021	NC_024799.1	6.075	2.99	2.975	BnaA05g06430D [Brassica napus]
XLOC_019163	1078	NC_024799.1	0.89	1.09	1.22	PREDICTED: ribosome biogenesis regulatory protein homolog [Brassica rapa]
XLOC_019177	761	NC_024799.1	0.27	0.705	0.975	-
XLOC_019215	663	NC_024799.1	4.345	4.38	3.095	BnaA05g07760D [Brassica napus]
XLOC_019339	1347	NC_024799.1	0	0	0.855	BnaC04g11410D [Brassica napus]
XLOC_019355	821	NC_024799.1	2.265	2.21	1.835	BnaA05g35050D [Brassica napus]
XLOC_019388	615	NC_024799.1	4.91	2.78	1.99	PREDICTED: receptor-like protein 12 [Brassica rapa]
XLOC_019408	302	NC_024799.1	0	0	156.925	pollen coat protein class A no. 2 precursor [Brassica napus]
XLOC_019411	511	NC_024799.1	0.135	0.23	0.415	PREDICTED: 40S ribosomal protein S3-2-like [Brassica rapa]
XLOC_019460	1619	NC_024799.1	7.225	4.605	7.11	BnaA05g12310D [Brassica napus]
XLOC_019497	805	NC_024799.1	0.6	2.38	2.045	BnaA08g25640D [Brassica napus]
XLOC_019509	340	NC_024799.1	0.2	0	0.975	BnaA08g25920D [Brassica napus]
XLOC_019522	1337	NC_024799.1	1.435	2.05	3.215	actin [Halodule beaudettei]
XLOC_019618	741	NC_024799.1	0.095	0	0.745	BnaA05g14840D [Brassica napus]
XLOC_019642	510	NC_024799.1	0.135	0.115	0.595	BnaA06g37690D [Brassica napus]
XLOC_019710	1083	NC_024799.1	1.455	1.3	1.305	BnaC04g18880D [Brassica napus]
XLOC_019781	1708	NC_024799.1	1.275	1.96	2.49	BnaC04g08640D [Brassica napus]
XLOC_019798	881	NC_024799.1	0.775	0.905	0.77	BnaA08g07460D [Brassica napus]
XLOC_019861	1227	NC_024799.1	0.33	1.305	0.055	BnaC07g04080D [Brassica napus]
XLOC_019869	854	NC_024799.1	2.405	2.43	1.41	BnaC09g18960D [Brassica napus]
XLOC_019929	1017	NC_024799.1	0.065	0.3	4.69	BnaA05g19150D [Brassica napus]
XLOC_019982	609	NC_024799.1	0	0	0.415	BnaC05g33880D [Brassica napus]
XLOC_020025	449	NC_024799.1	0	0	7.9	BnaC05g35220D [Brassica napus]
XLOC_020068	1770	NC_024799.1	1.075	1.365	0.85	BnaA05g22750D [Brassica napus]
XLOC_020097	1960	NC_024799.1	23.97	0.96	5.095	BnaC07g11880D [Brassica napus]
XLOC_020102	675	NC_024799.1	0	0	6.54	BnaC05g37020D [Brassica napus]
XLOC_020122	446	NC_024799.1	0	0	2.135	BnaC05g37600D [Brassica napus]
XLOC_020189	363	NC_024799.1	0.385	0.995	0	-
XLOC_020232	1159	NC_024799.1	4.965	10.725	5.885	BnaA05g25850D [Brassica napus]
XLOC_020479	540	NC_024799.1	1.65	2.715	5.985	BnaA05g30680D [Brassica napus]
XLOC_020709	1379	NC_024800.1	0.64	1.705	1.22	PREDICTED: 17.4 kDa class III heat shock protein-like [Brassica rapa]
XLOC_020831	1751	NC_024800.1	0.395	0.225	1.665	BnaA06g02910D [Brassica napus]
XLOC_021070	1217	NC_024800.1	1.3	1.69	2.52	BnaC08g41790D [Brassica napus]
XLOC_021105	2302	NC_024800.1	0.21	0.065	0.54	BnaA06g08260D [Brassica napus]
XLOC_021113	826	NC_024800.1	2.33	0.56	1.235	SC35-like splicing factor 33 [Arabidopsis thaliana]
XLOC_021174	3191	NC_024800.1	6.055	6.49	4.895	BnaA04g05150D [Brassica napus]
XLOC_021269	4668	NC_024800.1	2.57	5.595	3.055	disease resistance protein [Brassica rapa subsp. pekinensis]
XLOC_021294	2357	NC_024800.1	0.815	1.025	1.775	BnaC08g38000D [Brassica napus]
XLOC_021371	723	NC_024800.1	30.58	39.305	40.315	BnaC03g51020D [Brassica napus]
XLOC_021378	304	NC_024800.1	0	0	0.4	PREDICTED: cysteine-rich receptor-like protein kinase 3 [Brassica rapa]
XLOC_021442	424	NC_024800.1	1.94	9.205	4.195	BnaC01g42910D [Brassica napus]
XLOC_021443	1286	NC_024800.1	5.38	0.925	0.43	BnaA06g14760D [Brassica napus]
XLOC_021556	1304	NC_024800.1	0.735	1.765	1.985	BnaA06g16760D [Brassica napus]
XLOC_021573	1399	NC_024800.1	1.76	3.135	1.415	BnaA09g35210D [Brassica napus]
XLOC_021627	2032	NC_024800.1	1.52	1.32	0.875	BnaC04g13250D [Brassica napus]
XLOC_021686	849	NC_024800.1	0.485	0.685	0.895	Sterile alpha motif (SAM) domain-containing protein [Arabidopsis thaliana]
XLOC_021789	1324	NC_024800.1	4.765	2.475	0.55	-
XLOC_021839	614	NC_024800.1	3.01	2.385	1.96	BnaA06g23980D [Brassica napus]
XLOC_021864	800	NC_024800.1	0.94	1.955	0.32	BnaA06g24400D [Brassica napus]
XLOC_021865	1058	NC_024800.1	1.04	2.685	0.58	PREDICTED: AP2-like ethylene-responsive transcription factor AIL7, partial [Brassica rapa]
XLOC_021876	916	NC_024800.1	3.165	4.695	6.965	BnaC03g42550D [Brassica napus]
XLOC_021976	442	NC_024800.1	0.46	1.145	2.75	Highly similar to Ta1-3 polyprotein [Arabidopsis thaliana]
XLOC_022139	1864	NC_024800.1	2.99	0.78	0.27	LTRGag-pol-polymerase 3 [Arabidopsis lyrata subsp. lyrata]
XLOC_022176	1364	NC_024800.1	1.51	1.055	0.64	F11O4.11 [Arabidopsis thaliana]
XLOC_022385	1091	NC_024800.1	4.6	4.545	5.835	maize transposon MuDR-like protein [Brassica oleracea var. alboglabra]
XLOC_022439	1250	NC_024800.1	0.39	1.355	0.115	BnaA06g34660D [Brassica napus]
XLOC_022440	703	NC_024800.1	14.465	15.97	12.945	PREDICTED: coatomer subunit epsilon-2-like [Brassica rapa]
XLOC_022457	813	NC_024800.1	4.045	1.41	1.565	BnaA06g34950D [Brassica napus]
XLOC_022573	930	NC_024800.1	2.405	9.32	5.695	-
XLOC_022617	612	NC_024800.1	1.01	1.8	1.85	-
XLOC_022660	2869	NC_024800.1	0.525	1.03	4.605	BnaA01g05340D [Brassica napus]
XLOC_022710	388	NC_024800.1	0	0	5.23	BnaC06g15550D [Brassica napus]
XLOC_022787	479	NC_024800.1	20.23	6.375	24.785	BnaA06g02190D [Brassica napus]
XLOC_022832	912	NC_024800.1	4.36	4.69	2.54	F22C12.1 [Arabidopsis thaliana]
XLOC_022833	555	NC_024800.1	0	0	47.2	BnaC06g03390D [Brassica napus]
XLOC_022855	1152	NC_024800.1	3.22	5.735	5.165	BnaA06g03110D [Brassica napus]
XLOC_022896	922	NC_024800.1	0.525	0.63	1.055	BnaC07g49000D [Brassica napus]
XLOC_022936	1557	NC_024800.1	3.08	5.17	3.42	BnaA06g04840D [Brassica napus]
XLOC_023020	892	NC_024800.1	0.23	1.155	1.99	BnaA06g06450D [Brassica napus]
XLOC_023107	1336	NC_024800.1	15.91	18.48	3.725	BnaC05g09880D [Brassica napus]
XLOC_023127	1758	NC_024800.1	3.155	3.755	2.05	BnaA06g08990D [Brassica napus]
XLOC_023147	1363	NC_024800.1	38.885	29.73	29.41	BnaA04g05080D [Brassica napus]
XLOC_023152	1040	NC_024800.1	3.55	3.79	2.125	BnaCnng32940D [Brassica napus]
XLOC_023338	2109	NC_024800.1	4.215	7.385	7.51	PREDICTED: 3-oxoacyl-[acyl-carrier-protein] synthase II, chloroplastic-like, partial [Brassica rapa]
XLOC_023347	449	NC_024800.1	0	0	49.685	BnaA06g38520D [Brassica napus]
XLOC_023415	806	NC_024800.1	0.42	0.325	1.13	BnaA02g01480D [Brassica napus]
XLOC_023416	5094	NC_024800.1	0.45	0.115	1.495	BnaC02g03160D [Brassica napus]
XLOC_023456	1040	NC_024800.1	1.19	1.62	2.13	BnaC05g17190D [Brassica napus]
XLOC_023471	1407	NC_024800.1	0.535	1.495	1.42	BnaC08g20860D [Brassica napus]
XLOC_023632	1709	NC_024800.1	3.45	3.11	4.015	PREDICTED: pentatricopeptide repeat-containing protein At2g31400, chloroplastic-like [Brassica rapa]
XLOC_023634	1515	NC_024800.1	3.525	5.585	6.665	BnaC05g18430D [Brassica napus]
XLOC_023639	1369	NC_024800.1	1.995	4.045	3.27	BnaA06g20610D [Brassica napus]
XLOC_023734	2493	NC_024800.1	11.9	11.055	12.04	BnaAnng15170D [Brassica napus]
XLOC_023773	1043	NC_024800.1	1.115	3.37	3.28	BnaA06g24130D [Brassica napus]
XLOC_023848	956	NC_024800.1	0.29	1.34	0.38	BnaA06g39230D [Brassica napus]
XLOC_023865	760	NC_024800.1	2.145	2.705	6.735	BnaA09g22640D [Brassica napus]
XLOC_023886	681	NC_024800.1	0	0.17	0.73	BnaC06g13700D [Brassica napus]
XLOC_023913	1422	NC_024800.1	1.405	4.645	3.44	BnaA05g09780D [Brassica napus]
XLOC_023985	1133	NC_024800.1	1.275	0.78	1.42	PREDICTED: transcription factor MYB86-like, partial [Brassica rapa]
XLOC_023993	1890	NC_024800.1	1.92	2.93	3.23	BnaA06g34970D [Brassica napus]
XLOC_024016	1281	NC_024800.1	0.535	0.75	0.235	BnaA06g28900D [Brassica napus]
XLOC_024048	904	NC_024800.1	0.53	0.4	0.35	PREDICTED: probable replication factor A 73 kDa subunit [Brassica rapa]
XLOC_024054	368	NC_024800.1	0	0	4.885	BnaA06g21590D [Brassica napus]
XLOC_024089	289	NC_024800.1	0.475	0	0.73	BnaCnng55930D [Brassica napus]
XLOC_024264	747	NC_024800.1	1.36	2.205	3.53	BnaC07g31190D [Brassica napus]
XLOC_024336	1759	NC_024800.1	5.86	5.205	6.91	BnaC01g17870D [Brassica napus]
XLOC_024406	1484	NC_024800.1	0.045	0.855	0.2	BnaA09g01070D [Brassica napus]
XLOC_024505	4150	NC_024800.1	1.735	2.43	3.43	PREDICTED: probable disease resistance protein At5g45510 isoform X2 [Brassica rapa]
XLOC_024752	737	NC_024801.1	3.085	1.755	0.835	BnaA07g00060D [Brassica napus]
XLOC_024765	516	NC_024801.1	0.93	2.335	1.685	BnaC09g50540D [Brassica napus]
XLOC_024814	2045	NC_024801.1	0.825	0.585	0.69	BnaC07g03340D [Brassica napus]
XLOC_024815	623	NC_024801.1	25.845	40.89	32.16	BnaA07g36200D [Brassica napus]
XLOC_024902	445	NC_024801.1	8.95	6	7.99	BnaC09g24990D [Brassica napus]
XLOC_024906	589	NC_024801.1	0.12	0.14	3.675	-
XLOC_024933	477	NC_024801.1	5.44	3.52	0.74	BnaC06g41320D [Brassica napus]
XLOC_024934	2185	NC_024801.1	4.165	4.69	2.975	BnaA07g27430D [Brassica napus]
XLOC_025018	964	NC_024801.1	5.485	6.135	6.535	BnaC07g09520D [Brassica napus]
XLOC_025019	937	NC_024801.1	2.855	2.385	2.32	BnaA07g07690D [Brassica napus]
XLOC_025060	762	NC_024801.1	8.125	2.515	1.925	-
XLOC_025132	519	NC_024801.1	0.785	0.98	1.865	BnaA07g09240D [Brassica napus]
XLOC_025224	1819	NC_024801.1	2.225	2.57	2.46	BnaA07g11320D [Brassica napus]
XLOC_025249	2676	NC_024801.1	0.955	0.755	1.35	BnaA07g11740D [Brassica napus]
XLOC_025265	1591	NC_024801.1	0.735	1.185	0.595	BnaA07g11910D [Brassica napus]
XLOC_025268	524	NC_024801.1	0	0	1.985	BnaA07g11970D [Brassica napus]
XLOC_025285	1460	NC_024801.1	0.655	0.27	0.605	BnaA07g12270D [Brassica napus]
XLOC_025354	660	NC_024801.1	0.21	0.64	0.8	PREDICTED: superoxide dismutase [Cu-Zn] 2, chloroplastic [Brassica rapa]
XLOC_025373	497	NC_024801.1	0	0	1.06	-
XLOC_025457	417	NC_024801.1	3.59	2.815	4.405	BnaA07g17360D [Brassica napus]
XLOC_025473	1379	NC_024801.1	3.59	5.995	5.45	PREDICTED: deoxyhypusine hydroxylase-like [Tarenaya hassleriana]
XLOC_025543	392	NC_024801.1	2.615	2.03	2.245	BnaA07g38070D [Brassica napus]
XLOC_025637	821	NC_024801.1	0	0	2.515	BnaC03g15050D [Brassica napus]
XLOC_025659	2796	NC_024801.1	0.395	0.435	0.96	-
XLOC_025823	2684	NC_024801.1	1.165	0.12	0.07	BnaA07g24450D [Brassica napus]
XLOC_026127	703	NC_024801.1	15.685	21.47	17.98	PREDICTED: translation initiation factor eIF-2B subunit alpha, partial [Brassica rapa]
XLOC_026242	594	NC_024801.1	2.32	0.61	0.53	BnaA07g32110D [Brassica napus]
XLOC_026269	587	NC_024801.1	0	1.06	0	BnaA07g32720D [Brassica napus]
XLOC_026410	1262	NC_024801.1	0.215	0.215	1.985	BnaA07g35760D [Brassica napus]
XLOC_026458	1492	NC_024801.1	0.78	0.72	0.04	BnaC01g40270D [Brassica napus]
XLOC_026474	673	NC_024801.1	2.035	1.385	4.09	PREDICTED: K(+) efflux antiporter 4, partial [Brassica rapa]
XLOC_026483	438	NC_024801.1	0	0	1.22	-
XLOC_026564	1893	NC_024801.1	0.145	0.415	1.085	BnaA09g14860D [Brassica napus]
XLOC_026574	519	NC_024801.1	0.39	0.73	0.82	BnaA07g04980D [Brassica napus]
XLOC_026588	391	NC_024801.1	0.175	0.09	0.47	-
XLOC_026618	1187	NC_024801.1	4.065	4.025	5.085	BnaC07g07340D [Brassica napus]
XLOC_026722	1022	NC_024801.1	2.415	2.57	3.78	BnaC07g09870D [Brassica napus]
XLOC_026754	699	NC_024801.1	0	0.665	0.565	BnaC07g11810D [Brassica napus]
XLOC_026778	492	NC_024801.1	0.275	0.235	0.125	BnaC03g75800D [Brassica napus]
XLOC_026791	1309	NC_024801.1	0.315	0.43	0.52	glutamine amidotransferase type 1 family protein [Arabidopsis thaliana]
XLOC_026806	493	NC_024801.1	0.14	0.295	0.495	PREDICTED: probable LRR receptor-like serine/threonine-protein kinase At4g26540 [Brassica rapa]
XLOC_026815	992	NC_024801.1	0	0.06	7.875	PREDICTED: 14-3-3-like protein GF14 iota-like isoform X1 [Solanum tuberosum]
XLOC_026832	432	NC_024801.1	3.64	2.345	2.15	BnaA07g09130D [Brassica napus]
XLOC_026863	539	NC_024801.1	0	0	1.595	BnaA07g10280D [Brassica napus]
XLOC_026907	723	NC_024801.1	0.385	0.08	1.79	BnaA07g11130D [Brassica napus]
XLOC_026991	614	NC_024801.1	2.79	1.35	4.495	-
XLOC_027074	1575	NC_024801.1	11.02	12.635	12.065	BnaC06g10940D [Brassica napus]
XLOC_027120	399	NC_024801.1	0	0	10.865	BnaC06g15550D [Brassica napus]
XLOC_027186	670	NC_024801.1	0	0	0.31	HEAT-like protein [Zea mays]
XLOC_027190	445	NC_024801.1	2.605	0.455	0.295	BnaA07g17720D [Brassica napus]
XLOC_027231	1287	NC_024801.1	10.34	10.89	9.485	BnaC06g17530D [Brassica napus]
XLOC_027245	1696	NC_024801.1	3.835	2.11	2.34	transketolase-like protein [Arabidopsis thaliana]
XLOC_027282	850	NC_024801.1	1.22	0.445	1.815	BnaC06g43160D [Brassica napus]
XLOC_027347	541	NC_024801.1	0.63	0.215	0.985	Ubiquitin-conjugating enzyme 36 isoform 1 [Theobroma cacao]
XLOC_027369	1329	NC_024801.1	0.205	0.22	0.25	BnaA07g20950D [Brassica napus]
XLOC_027470	1731	NC_024801.1	14.085	10.885	3.81	BnaA07g23190D [Brassica napus]
XLOC_027524	1240	NC_024801.1	4.93	9.815	4.875	BnaA07g24100D [Brassica napus]
XLOC_027533	1125	NC_024801.1	0.245	0.13	1.895	BnaA07g24240D [Brassica napus]
XLOC_027536	896	NC_024801.1	0.155	0.435	2.615	PREDICTED: NAC transcription factor 29-like, partial [Brassica rapa]
XLOC_027708	547	NC_024801.1	0.625	0.215	2.605	BnaC06g29740D [Brassica napus]
XLOC_027764	646	NC_024801.1	0.96	0.38	0	-
XLOC_027815	605	NC_024801.1	0.455	0.67	0.515	-
XLOC_028126	448	NC_024801.1	0.91	2.82	0.68	BnaA07g34600D [Brassica napus]
XLOC_028182	836	NC_024801.1	0.325	0.455	1.76	BnaA07g35790D [Brassica napus]
XLOC_028329	1373	NC_024802.1	14.245	18.365	18.67	BnaC04g26210D [Brassica napus]
XLOC_028440	232	NC_024802.1	0.29	0	0.26	PREDICTED: zinc finger BED domain-containing protein RICESLEEPER 2-like [Brassica rapa]
XLOC_028443	580	NC_024802.1	7.91	5.33	40.47	PREDICTED: 30S ribosomal protein S17, chloroplastic-like, partial [Brassica rapa]
XLOC_028624	761	NC_024802.1	0.99	0.82	0.73	T7N9.5 [Arabidopsis thaliana]
XLOC_028676	513	NC_024802.1	0	0.115	0.615	PREDICTED: LOW QUALITY PROTEIN: tetratricopeptide repeat protein 38 [Brassica rapa]
XLOC_028751	1826	NC_024802.1	0.375	0.03	0.065	BnaA09g21700D [Brassica napus]
XLOC_028782	1975	NC_024802.1	10.155	14.495	22.51	BnaC06g00530D [Brassica napus]
XLOC_028809	1176	NC_024802.1	22.35	10.02	10.435	BnaCnng65400D [Brassica napus]
XLOC_028894	1259	NC_024802.1	7.08	17.905	12.16	BnaA08g10220D [Brassica napus]
XLOC_028957	904	NC_024802.1	0	0.385	0.36	BnaC01g22110D [Brassica napus]
XLOC_028974	2867	NC_024802.1	1.56	1.66	1.26	BnaC03g66730D [Brassica napus]
XLOC_029029	2493	NC_024802.1	2.095	3.685	3.27	BnaC01g07660D [Brassica napus]
XLOC_029103	716	NC_024802.1	1.03	3.06	2.255	PREDICTED: UPF0725 protein At4g29550-like, partial [Brassica rapa]
XLOC_029125	1718	NC_024802.1	1.68	2.355	3.28	BnaA08g14490D [Brassica napus]
XLOC_029147	2730	NC_024802.1	0.025	0	6.49	BnaA08g14800D [Brassica napus]
XLOC_029272	1779	NC_024802.1	0.385	1.085	0.27	BnaA08g17130D [Brassica napus]
XLOC_029349	530	NC_024802.1	0	0	2.44	BnaCnng32500D [Brassica napus]
XLOC_029380	491	NC_024802.1	0	0	56.855	BnaA08g19360D [Brassica napus]
XLOC_029467	887	NC_024802.1	1.475	1.5	0.465	BnaC08g19870D [Brassica napus]
XLOC_029470	2241	NC_024802.1	11.58	8.57	5.74	BnaA08g21320D [Brassica napus]
XLOC_029501	1123	NC_024802.1	0	2.46	9.055	BnaC08g19130D [Brassica napus]
XLOC_029622	448	NC_024802.1	0.77	1.165	1.22	BnaA08g24170D [Brassica napus]
XLOC_029669	1003	NC_024802.1	0.205	1.345	1.2	BnaC05g09740D [Brassica napus]
XLOC_029718	1919	NC_024802.1	11.03	11.52	11.05	BnaA08g26660D [Brassica napus]
XLOC_029877	1049	NC_024802.1	0	0	1.375	BnaA02g21430D [Brassica napus]
XLOC_029902	5927	NC_024802.1	3.72	2.17	0.885	RNA-directed DNA polymerase-like protein [Arabidopsis thaliana]
XLOC_029972	1266	NC_024802.1	0.055	0.1	1.535	BnaAnng03130D [Brassica napus]
XLOC_030084	536	NC_024802.1	0.255	0.84	0.605	BnaC08g04320D [Brassica napus]
XLOC_030090	480	NC_024802.1	0	0	11.385	BnaA08g03860D [Brassica napus]
XLOC_030096	621	NC_024802.1	2.545	1.495	3.06	-
XLOC_030103	589	NC_024802.1	0.7	1.06	2.26	BnaC05g26140D [Brassica napus]
XLOC_030155	1500	NC_024802.1	1.095	1.895	2.91	BnaC08g05560D [Brassica napus]
XLOC_030165	754	NC_024802.1	7.205	5.305	4.225	PREDICTED: caldesmon-like isoform X1 [Brassica rapa]
XLOC_030258	948	NC_024802.1	0.44	0.585	1.245	-
XLOC_030271	1842	NC_024802.1	1.86	1.59	2.08	BnaA08g07000D [Brassica napus]
XLOC_030303	1862	NC_024802.1	91.6	67.345	56.525	BnaA08g07580D [Brassica napus]
XLOC_030310	889	NC_024802.1	2.7	4.435	2.465	BnaA08g07660D [Brassica napus]
XLOC_030327	2475	NC_024802.1	2.77	1.145	1.11	BnaC09g52640D [Brassica napus]
XLOC_030342	460	NC_024802.1	0	0	1.585	BnaA02g04220D [Brassica napus]
XLOC_030398	589	NC_024802.1	0.12	0.965	1.32	BnaCnng26550D [Brassica napus]
XLOC_030432	1008	NC_024802.1	0.225	1.305	11.99	BnaA08g09310D [Brassica napus]
XLOC_030446	1137	NC_024802.1	0.12	0.935	0.445	BnaA08g09450D [Brassica napus]
XLOC_030465	2161	NC_024802.1	1.52	1.255	1.73	PREDICTED: dolichyl-diphosphooligosaccharide--protein glycosyltransferase subunit 2 [Brassica rapa]
XLOC_030555	627	NC_024802.1	1.645	2.82	1.645	BnaA08g11340D [Brassica napus]
XLOC_030582	460	NC_024802.1	10.59	6.055	7.04	BnaA08g11790D [Brassica napus]
XLOC_030583	873	NC_024802.1	36.55	27.545	18.8	BnaA08g11790D [Brassica napus]
XLOC_030701	942	NC_024802.1	0.87	2.095	1.02	BnaA08g14090D [Brassica napus]
XLOC_030782	536	NC_024802.1	0.505	0.38	0.245	BnaA08g15330D [Brassica napus]
XLOC_030784	1204	NC_024802.1	0.345	0.6	0.76	unknown [Populus trichocarpa]
XLOC_030807	618	NC_024802.1	40.38	17.595	25.11	BnaC05g26030D [Brassica napus]
XLOC_031031	631	NC_024802.1	0.33	0	0.64	BnaA09g29810D [Brassica napus]
XLOC_031091	3352	NC_024802.1	3.53	2.79	2.555	BnaA08g21680D [Brassica napus]
XLOC_031093	1433	NC_024802.1	0.57	0.525	0.45	BnaA08g21720D [Brassica napus]
XLOC_031130	1161	NC_024802.1	3.25	5	4.98	BnaA08g22310D [Brassica napus]
XLOC_031131	1286	NC_024802.1	2.83	3.785	2.015	BnaA08g22310D [Brassica napus]
XLOC_031176	932	NC_024802.1	13.38	18.76	24.37	BnaA08g23280D [Brassica napus]
XLOC_031185	5070	NC_024802.1	2.515	2.135	2.645	BnaA08g23530D [Brassica napus]
XLOC_031196	988	NC_024802.1	1.035	0.47	0.89	BnaC08g16800D [Brassica napus]
XLOC_031239	1565	NC_024802.1	2.81	0.87	0.86	BnaA08g24400D [Brassica napus]
XLOC_031303	817	NC_024802.1	2.27	1.025	0.42	BnaA08g26120D [Brassica napus]
XLOC_031335	545	NC_024802.1	0.755	0.505	1.115	BnaA08g26810D [Brassica napus]
XLOC_031589	394	NC_024803.1	1.905	3.79	0.31	PREDICTED: E3 ubiquitin-protein ligase RNF19B-like, partial [Brassica rapa]
XLOC_031611	1505	NC_024803.1	4.47	5.105	2.11	BnaC05g00440D [Brassica napus]
XLOC_031728	2117	NC_024803.1	45.27	68.595	50.705	BnaC09g02350D [Brassica napus]
XLOC_031777	2358	NC_024803.1	4.275	7.9	6.005	BnaA09g05630D [Brassica napus]
XLOC_031791	515	NC_024803.1	0	0.535	1.355	-
XLOC_031883	846	NC_024803.1	1.055	1.68	2.08	BnaA06g14430D [Brassica napus]
XLOC_031928	901	NC_024803.1	0.53	0.66	4.28	AT2G16430 [Arabidopsis thaliana]
XLOC_032025	1508	NC_024803.1	2.36	2.935	2.625	BnaC09g10200D [Brassica napus]
XLOC_032107	300	NC_024803.1	0.225	0.24	0	BnaAnng24030D [Brassica napus]
XLOC_032191	604	NC_024803.1	5.11	2.365	2.005	BnaA09g13340D [Brassica napus]
XLOC_032281	305	NC_024803.1	5.63	2.995	5.81	BnaAnng20880D, partial [Brassica napus]
XLOC_032352	1357	NC_024803.1	2.07	2.35	2.325	PREDICTED: serine/threonine-protein phosphatase 2A activator-like isoform X1 [Brassica rapa]
XLOC_032376	754	NC_024803.1	0.73	0.405	1.14	BnaC03g28810D [Brassica napus]
XLOC_032435	1558	NC_024803.1	4.17	3.145	2.305	PREDICTED: probable beta-1,4-xylosyltransferase IRX9H [Brassica rapa]
XLOC_032562	1426	NC_024803.1	2.985	2.13	2.25	PREDICTED: serine/threonine-protein phosphatase 2A 65 kDa regulatory subunit A beta isoform-like isoform X1 [Gossypium raimondii]
XLOC_032590	611	NC_024803.1	0	0	1.34	-
XLOC_032599	880	NC_024803.1	4.145	5.155	2.49	ATIDD4-DOMAIN 4 [Arabidopsis lyrata subsp. lyrata]
XLOC_032604	1905	NC_024803.1	0.505	1.7	0.635	BnaC02g34220D [Brassica napus]
XLOC_032615	1234	NC_024803.1	1.22	1.34	1.44	PREDICTED: 40S ribosomal protein S12-1-like, partial [Brassica rapa]
XLOC_032682	719	NC_024803.1	0.955	3.915	2.19	BnaC02g31850D [Brassica napus]
XLOC_032709	842	NC_024803.1	4.96	1.95	2.52	PREDICTED: tetraspanin-2-like [Brassica rapa]
XLOC_032819	658	NC_024803.1	7.2	7.41	10.47	BnaA09g23790D [Brassica napus]
XLOC_032845	1616	NC_024803.1	1.06	2.735	8.52	BnaA09g24560D [Brassica napus]
XLOC_032966	539	NC_024803.1	1.275	1.455	10.3	BnaA09g28400D [Brassica napus]
XLOC_033026	1043	NC_024803.1	0.33	0.78	1.195	BnaA09g29460D [Brassica napus]
XLOC_033033	1090	NC_024803.1	0.06	0.735	0.335	BnaC07g19370D [Brassica napus]
XLOC_033093	1036	NC_024803.1	2.845	1.85	0.94	BnaCnng65770D [Brassica napus]
XLOC_033118	478	NC_024803.1	0.145	0.12	0.405	-
XLOC_033132	230	NC_024803.1	0	0.255	0	-
XLOC_033181	594	NC_024803.1	0	0	14.145	BnaA03g37690D [Brassica napus]
XLOC_033195	1708	NC_024803.1	0	0.595	1.92	BnaC04g28350D [Brassica napus]
XLOC_033327	411	NC_024803.1	25.03	41.065	39.97	BnaC04g25280D [Brassica napus]
XLOC_033420	1607	NC_024803.1	6.915	8.39	8.02	BnaCnng31730D [Brassica napus]
XLOC_033499	536	NC_024803.1	1.155	3.19	0.455	BnaA09g38420D [Brassica napus]
XLOC_033522	383	NC_024803.1	0.9	1.895	2.295	BnaA09g38930D [Brassica napus]
XLOC_033524	1135	NC_024803.1	0.605	0.78	0.975	BnaC08g31020D [Brassica napus]
XLOC_033597	1770	NC_024803.1	2.17	4.215	1.335	UDP-glucuronic acid decarboxylase [Arabidopsis thaliana]
XLOC_033719	606	NC_024803.1	0	1.225	0.53	-
XLOC_033885	608	NC_024803.1	2.13	2.675	3.29	BnaAnng32380D [Brassica napus]
XLOC_033886	438	NC_024803.1	0.155	0.135	0	PREDICTED: pinin-like, partial [Brassica rapa]
XLOC_033968	2895	NC_024803.1	7.395	5.495	4.265	disease resistance protein [Brassica rapa subsp. pekinensis]
XLOC_033971	1064	NC_024803.1	2.515	1.825	4.75	BnaC08g41980D [Brassica napus]
XLOC_033998	1842	NC_024803.1	1.185	0.51	0.435	BnaA09g47260D [Brassica napus]
XLOC_034022	1377	NC_024803.1	13.645	13.315	10.88	BnaAnng17500D [Brassica napus]
XLOC_034025	423	NC_024803.1	3.255	2.85	2.295	BnaA09g47870D [Brassica napus]
XLOC_034026	1457	NC_024803.1	34.02	34.44	25.7	BnaA09g47870D [Brassica napus]
XLOC_034054	1350	NC_024803.1	1.475	1.61	2.18	BnaA09g48300D [Brassica napus]
XLOC_034070	2182	NC_024803.1	14.285	15.405	11.925	BnaA09g48590D [Brassica napus]
XLOC_034074	334	NC_024803.1	0	0	7.14	BnaA09g48760D [Brassica napus]
XLOC_034077	467	NC_024803.1	0	0	12.95	BnaA09g48790D [Brassica napus]
XLOC_034137	1814	NC_024803.1	2.175	1.975	3.555	BnaC08g43460D [Brassica napus]
XLOC_034171	2068	NC_024803.1	1.6	2.85	2.23	BnaA10g03210D [Brassica napus]
XLOC_034174	1905	NC_024803.1	1.155	4.335	3.255	DUF246 domain-containing protein [Glycine soja]
XLOC_034219	2330	NC_024803.1	6.555	5.74	7.065	BnaA09g51070D [Brassica napus]
XLOC_034222	1473	NC_024803.1	33.46	48.005	54.925	BnaA10g03660D [Brassica napus]
XLOC_034230	861	NC_024803.1	4.93	20.275	6.6	BnaA09g51180D [Brassica napus]
XLOC_034324	1356	NC_024803.1	0.71	0.545	1.245	BnaA09g00610D [Brassica napus]
XLOC_034334	1231	NC_024803.1	0.45	1.555	0.745	BnaCnng01300D [Brassica napus]
XLOC_034370	1448	NC_024803.1	0.52	1.495	0	PREDICTED: UDP-D-xylose:L-fucose alpha-1,3-D-xylosyltransferase MGP4-like [Camelina sativa]
XLOC_034400	1741	NC_024803.1	2.045	2.115	2.255	PREDICTED: F-box protein At5g51370-like [Tarenaya hassleriana]
XLOC_034474	718	NC_024803.1	4.01	0.345	1.1	BnaA09g04270D [Brassica napus]
XLOC_034490	558	NC_024803.1	2.21	2.335	4.125	ribosomal L18p/L5e family protein [Arabidopsis thaliana]
XLOC_034557	795	NC_024803.1	1.625	0.6	0	BnaA09g03410D [Brassica napus]
XLOC_034559	529	NC_024803.1	0.645	1.125	0.495	BnaAnng11530D [Brassica napus]
XLOC_034577	1874	NC_024803.1	2.445	1.265	2.31	BnaA09g05490D [Brassica napus]
XLOC_034604	2168	NC_024803.1	39.665	2.82	0.65	BnaA09g06190D [Brassica napus]
XLOC_034719	629	NC_024803.1	1.53	0.785	1.75	BnaA09g52520D [Brassica napus]
XLOC_034801	869	NC_024803.1	8.13	10.635	8.7	BnaA09g09800D [Brassica napus]
XLOC_034897	1076	NC_024803.1	0.765	3.165	1.38	-
XLOC_034973	455	NC_024803.1	0.305	1.755	1.775	-
XLOC_035042	475	NC_024803.1	0.47	0.49	0.575	BnaC04g16150D [Brassica napus]
XLOC_035069	3375	NC_024803.1	1.14	1.795	1.205	BnaA09g15420D [Brassica napus]
XLOC_035112	675	NC_024803.1	0.81	0.86	4.52	-
XLOC_035304	788	NC_024803.1	1.04	1.73	1.12	AT3G22200 [Arabidopsis thaliana]
XLOC_035305	581	NC_024803.1	0.12	0	0.105	PREDICTED: gamma aminobutyrate transaminase 1, mitochondrial-like [Fragaria vesca subsp. vesca]
XLOC_035313	833	NC_024803.1	1.065	2.505	8.91	BnaA09g19420D [Brassica napus]
XLOC_035352	960	NC_024803.1	9.005	12.04	12.09	BnaA09g18740D [Brassica napus]
XLOC_035379	4818	NC_024803.1	5.78	8.78	5.515	BnaAnng07220D [Brassica napus]
XLOC_035393	936	NC_024803.1	0.655	1.07	0.29	BnaC07g19260D [Brassica napus]
XLOC_035403	2084	NC_024803.1	0.795	0.905	0.21	BnaCnng05220D [Brassica napus]
XLOC_035526	544	NC_024803.1	2.14	0.48	1.19	leucine-rich repeat family protein [Arabidopsis lyrata subsp. lyrata]
XLOC_035571	623	NC_024803.1	0	0	0.1	BnaC05g24550D [Brassica napus]
XLOC_035773	1605	NC_024803.1	0.825	0.47	2.805	BnaC08g46660D [Brassica napus]
XLOC_035796	353	NC_024803.1	0	0	5.355	-
XLOC_035982	1489	NC_024803.1	0.69	0.41	2.03	PREDICTED: nucleosome assembly protein 1;2-like, partial [Brassica rapa]
XLOC_036034	853	NC_024803.1	2.02	0.53	2.16	BnaAnng17210D [Brassica napus]
XLOC_036087	1626	NC_024803.1	3.675	3.025	2.41	PREDICTED: auxin response factor 17 [Brassica rapa]
XLOC_036188	1496	NC_024803.1	5.51	23.305	16.795	BnaA08g25230D [Brassica napus]
XLOC_036207	991	NC_024803.1	23.855	1.435	2.57	BnaA09g37340D [Brassica napus]
XLOC_036251	1418	NC_024803.1	1.155	1.35	1.27	BnaC04g21330D [Brassica napus]
XLOC_036361	745	NC_024803.1	6.765	10.66	7.75	BnaAnng35490D, partial [Brassica napus]
XLOC_036365	634	NC_024803.1	10.825	16.165	11.95	BnaA09g40290D [Brassica napus]
XLOC_036418	1035	NC_024803.1	0.33	0	0.06	BnaC08g33680D [Brassica napus]
XLOC_036419	691	NC_024803.1	0.4	0	0	BnaC08g33680D [Brassica napus]
XLOC_036457	791	NC_024803.1	0.605	0.185	1.085	BnaC08g49210D [Brassica napus]
XLOC_036458	831	NC_024803.1	0.33	0.47	0.29	PREDICTED: probable cadmium/zinc-transporting ATPase HMA1, chloroplastic isoform X1 [Tarenaya hassleriana]
XLOC_036474	1313	NC_024803.1	14.36	13.095	17.315	BnaA03g37700D [Brassica napus]
XLOC_036490	719	NC_024803.1	0	0	0.845	BnaA04g12410D [Brassica napus]
XLOC_036540	1703	NC_024803.1	3.345	0.645	0.735	BnaC07g49620D [Brassica napus]
XLOC_036631	1791	NC_024803.1	7.27	7.105	7.395	BnaA09g56200D [Brassica napus]
XLOC_036632	1836	NC_024803.1	5.085	6.27	5.72	BnaC08g38240D [Brassica napus]
XLOC_036633	1922	NC_024803.1	3.75	4.515	3.175	BnaA09g56200D [Brassica napus]
XLOC_036641	940	NC_024803.1	0.365	0.25	0.075	PREDICTED: ankyrin-1-like [Brassica rapa]
XLOC_036693	627	NC_024803.1	0.435	0.74	0.225	BnaA09g57070D [Brassica napus]
XLOC_036720	1150	NC_024803.1	1.31	0.91	3.225	BnaC08g40140D [Brassica napus]
XLOC_036721	499	NC_024803.1	1.16	1.355	1.555	BnaA09g46040D [Brassica napus]
XLOC_036736	1739	NC_024803.1	1.16	0.935	1.86	disease resistance protein [Brassica rapa subsp. pekinensis]
XLOC_036791	1681	NC_024803.1	26.375	9.175	10.86	BnaC08g42000D [Brassica napus]
XLOC_036890	677	NC_024803.1	0.1	0.19	0.495	BnaAnng23430D, partial [Brassica napus]
XLOC_036916	1145	NC_024803.1	0.18	0.635	1.47	BnaA09g48370D [Brassica napus]
XLOC_036918	464	NC_024803.1	0	0.25	4.27	BnaC08g44780D [Brassica napus]
XLOC_036970	450	NC_024803.1	0.155	0	71.215	pollen coat protein class A no. 1 [Brassica rapa]
XLOC_036971	353	NC_024803.1	0	0	43.15	pollen coat protein class A no. 1 [Brassica rapa]
XLOC_036995	504	NC_024803.1	2.055	2.765	13.03	BnaA09g51380D [Brassica napus]
XLOC_037147	419	NC_024804.1	0	0	1.11	-
XLOC_037161	755	NC_024804.1	0.185	0	0.24	BnaA07g01640D [Brassica napus]
XLOC_037166	572	NC_024804.1	0.56	0.255	0.125	BnaA03g06930D [Brassica napus]
XLOC_037170	1316	NC_024804.1	3.66	5.895	3.58	BnaC05g05210D [Brassica napus]
XLOC_037221	620	NC_024804.1	0.765	1.285	1.5	nucleolar protein NOP56-like protein, partial [Sinapis alba]
XLOC_037230	5352	NC_024804.1	1.495	0.67	4.95	disease resistance protein [Brassica rapa subsp. pekinensis]
XLOC_037271	2014	NC_024804.1	27.79	3.745	0.06	BnaA10g03350D [Brassica napus]
XLOC_037367	1159	NC_024804.1	0.29	0.36	0.54	BnaA06g03330D [Brassica napus]
XLOC_037420	2974	NC_024804.1	0.835	1.495	1.445	BnaA10g01590D [Brassica napus]
XLOC_037496	2098	NC_024804.1	9.665	10.39	6.35	BnaA10g00220D [Brassica napus]
XLOC_037497	1420	NC_024804.1	1.6	2.79	2.26	BnaC05g00280D [Brassica napus]
XLOC_037498	583	NC_024804.1	8.21	4.23	6.535	BnaA10g00220D [Brassica napus]
XLOC_037522	1181	NC_024804.1	1.6	1.29	1.25	BnaA10g28480D [Brassica napus]
XLOC_037527	2284	NC_024804.1	4.195	8.92	10.27	BnaC09g29010D [Brassica napus]
XLOC_037561	937	NC_024804.1	2.2	1.085	1.085	BnaA10g06990D [Brassica napus]
XLOC_037658	863	NC_024804.1	0.475	1.325	2.19	myrosinase-binding protein related protein [Brassica napus]
XLOC_037679	1308	NC_024804.1	0.55	0.21	1.11	-
XLOC_037777	909	NC_024804.1	13.195	12.57	12.275	PREDICTED: methyl-CpG-binding domain-containing protein 6, partial [Brassica rapa]
XLOC_037809	491	NC_024804.1	1.94	2.985	1.34	-
XLOC_037815	439	NC_024804.1	8.47	7.01	8.91	BnaAnng36580D, partial [Brassica napus]
XLOC_037816	1132	NC_024804.1	13.14	15.615	19.62	BnaAnng36580D, partial [Brassica napus]
XLOC_037961	2022	NC_024804.1	0	0	2.955	BnaA10g15570D [Brassica napus]
XLOC_037976	1085	NC_024804.1	0.76	0.505	0.235	BnaA10g15940D [Brassica napus]
XLOC_038091	947	NC_024804.1	2.79	9.76	6.97	-
XLOC_038137	1361	NC_024804.1	1.07	1.445	0.945	PREDICTED: lisH domain and HEAT repeat-containing protein KIAA1468 homolog isoform X2 [Brassica rapa]
XLOC_038141	1205	NC_024804.1	70.375	41.795	61.99	BnaA10g18190D [Brassica napus]
XLOC_038338	904	NC_024804.1	0.46	2.355	0.62	BnaA10g21520D [Brassica napus]
XLOC_038358	630	NC_024804.1	1.295	0	0.48	BnaA10g21840D [Brassica napus]
XLOC_038359	1081	NC_024804.1	0.565	0	0.755	BnaA10g21840D [Brassica napus]
XLOC_038457	2533	NC_024804.1	1.22	1.28	1.115	BnaA10g24280D [Brassica napus]
XLOC_038461	1206	NC_024804.1	0.115	0.12	0.1	BnaA10g24150D [Brassica napus]
XLOC_038487	1385	NC_024804.1	1.085	0.73	0.74	BnaA10g23690D [Brassica napus]
XLOC_038686	1136	NC_024804.1	3.02	3.345	3.315	PREDICTED: superoxide dismutase [Mn] 1, mitochondrial [Brassica rapa]
XLOC_038687	629	NC_024804.1	0.11	1.06	3.5	-
XLOC_038688	1901	NC_024804.1	2.205	0.115	0.1	PREDICTED: scarecrow-like protein 31 [Camelina sativa]
XLOC_038704	687	NC_024804.1	0.89	1.055	0.84	like AUXIN RESISTANT 2 [Arabidopsis thaliana]
XLOC_038804	2149	NC_024804.1	0.79	0.415	0.68	BnaC05g02330D [Brassica napus]
XLOC_038860	1248	NC_024804.1	4.84	0.78	3.44	acid phosphatase [Arabis alpina]
XLOC_038866	1149	NC_024804.1	0.06	0.115	0.64	BnaA10g08090D [Brassica napus]
XLOC_038870	1148	NC_024804.1	1.12	1.92	1.18	BnaA10g08020D [Brassica napus]
XLOC_038922	1394	NC_024804.1	0.2	0.26	0.525	retrotransposon like protein [Arabidopsis thaliana]
XLOC_038955	7410	NC_024804.1	13.285	18.035	16.845	BnaC05g00140D [Brassica napus]
XLOC_038981	2740	NC_024804.1	0.975	1.725	1.42	BnaC09g29020D [Brassica napus]
XLOC_039011	1041	NC_024804.1	1.705	1.765	1.97	BnaA10g06990D [Brassica napus]
XLOC_039034	1452	NC_024804.1	0.655	0.53	1.115	BnaAnng36410D, partial [Brassica napus]
XLOC_039046	1010	NC_024804.1	1.375	1.025	3.26	BnaCnng25320D [Brassica napus]
XLOC_039071	1425	NC_024804.1	4.23	12.025	5.665	BnaA10g09600D [Brassica napus]
XLOC_039072	1487	NC_024804.1	1.245	4.05	0.985	BnaC09g31940D [Brassica napus]
XLOC_039107	1880	NC_024804.1	0.98	0.105	1.335	BnaA10g10470D [Brassica napus]
XLOC_039141	553	NC_024804.1	0.125	0	3.31	PREDICTED: phosphatidylserine decarboxylase proenzyme 2, partial [Brassica rapa]
XLOC_039142	254	NC_024804.1	0	0	0.24	PREDICTED: phosphatidylserine decarboxylase proenzyme 2, partial [Brassica rapa]
XLOC_039143	668	NC_024804.1	0.825	0.085	6.36	PREDICTED: phosphatidylserine decarboxylase proenzyme 2, partial [Brassica rapa]
XLOC_039145	1397	NC_024804.1	1.515	0.29	1.005	BnaC09g33010D [Brassica napus]
XLOC_039166	1251	NC_024804.1	1.75	2.575	1.165	BnaC04g36930D [Brassica napus]
XLOC_039249	1398	NC_024804.1	2.645	0.725	4.145	BnaC05g21540D [Brassica napus]
XLOC_039280	466	NC_024804.1	0	0	5.38	BnaA10g13410D [Brassica napus]
XLOC_039375	1974	NC_024804.1	2.89	3.25	3.965	PREDICTED: probable glutamate carboxypeptidase 2, partial [Brassica rapa]
XLOC_039492	857	NC_024804.1	0	0.085	0.07	BnaC07g01920D [Brassica napus]
XLOC_039791	1449	NC_024804.1	2.415	6.88	2.2	actin 7 [Brassica rapa subsp. pekinensis]
XLOC_039793	431	NC_024804.1	1.745	3.4	8.775	BnaA09g11890D [Brassica napus]
XLOC_039794	575	NC_024804.1	6.77	8.955	23.845	PREDICTED: alpha-L-arabinofuranosidase 2-like [Brassica rapa]
XLOC_039795	1232	NC_024804.1	1.66	1.805	1.895	PREDICTED: rae1-like protein At1g80670 [Brassica rapa]
XLOC_039911	1561	NC_024804.1	12.21	12.185	10.355	BnaC09g47770D [Brassica napus]
XLOC_039920	983	NC_024804.1	8.105	9.255	12.725	CAI-1 autoinducer sensor kinase/phosphatase cqsS isoform 2 [Theobroma cacao]
XLOC_039985	1700	NC_024804.1	0.135	2.005	0.465	BnaA10g25890D [Brassica napus]
XLOC_040147	942	NW_008712147.1	3.305	6.425	4.03	BnaCnng06920D [Brassica napus]
XLOC_040204	626	NW_008712548.1	0.985	0.88	2.015	BnaA10g08660D [Brassica napus]
XLOC_040218	271	NW_008712846.1	0	0	0.225	BnaA03g53590D [Brassica napus]
XLOC_040255	1025	NW_008714025.1	4.21	7.75	6.77	BnaC09g14510D [Brassica napus]
XLOC_040291	1529	NW_008716281.1	0	0	0.435	Agenet domain containing protein [Brassica oleracea]
XLOC_040321	438	NW_008718324.1	2.97	4.335	2.1	BnaA07g00770D [Brassica napus]
XLOC_040482	1219	NW_008720769.1	3.145	3.785	6.425	BnaA10g16070D [Brassica napus]
XLOC_040518	1202	NW_008721001.1	3.76	1.875	4.54	BnaAnng12980D [Brassica napus]
XLOC_040520	1659	NW_008721001.1	0.04	0	0.515	BnaA03g52220D [Brassica napus]
XLOC_040573	644	NW_008722984.1	1.81	1.985	3.38	BnaA07g12700D [Brassica napus]
XLOC_040592	417	NW_008723372.1	0.99	1.01	1.045	BnaC04g20180D [Brassica napus]
XLOC_040612	225	NW_008724088.1	1.215	0	0.81	PREDICTED: disease resistance protein RPP8-like, partial [Brassica rapa]
XLOC_040636	216	NW_008724964.1	1.26	0.335	0.605	-
XLOC_040648	1266	NW_008724964.1	39.43	49.96	30.95	BnaA09g13390D [Brassica napus]
XLOC_040651	432	NW_008724964.1	2.06	1.41	0.955	BnaC08g09060D [Brassica napus]
XLOC_040652	238	NW_008724964.1	0.29	0.245	1.145	-
XLOC_040658	1257	NW_008724964.1	41.215	15.385	28.76	BnaA02g22810D [Brassica napus]
XLOC_040717	882	NW_008726050.1	0.935	0.375	0.895	WRKY DNA-binding protein 20 [Arabidopsis lyrata subsp. lyrata]
XLOC_040745	663	NW_008726050.1	0.305	0.485	0.87	BnaA02g23400D [Brassica napus]
XLOC_040808	1090	NW_008728016.1	0.845	0.715	0.49	PREDICTED: ATP-dependent DNA helicase PIF7-like [Camelina sativa]
XLOC_040889	1025	NW_008732355.1	0.29	0.59	1.89	BnaC07g19700D [Brassica napus]
XLOC_040896	1526	NW_008732355.1	2.83	2.695	0.795	BnaA02g22370D [Brassica napus]
XLOC_040923	769	NW_008732355.1	1.255	0.835	4.255	BnaC09g32410D [Brassica napus]
XLOC_040926	802	NW_008732355.1	2.72	3.195	1.51	BnaA02g22370D [Brassica napus]
XLOC_040954	1353	NW_008732639.1	0.3	0.545	0.54	mutator-like transposase [Arabidopsis thaliana]
XLOC_040993	439	NW_008732848.1	4.64	12.215	3.78	BnaC07g46880D [Brassica napus]
XLOC_041013	1233	NW_008733090.1	2.565	2.01	0.82	BnaA04g00490D [Brassica napus]
XLOC_041024	253	NW_008733412.1	3.795	1.38	2.515	BnaA03g05940D [Brassica napus]
XLOC_041025	1333	NW_008733511.1	0.62	0.33	0.7	BnaA08g00120D [Brassica napus]
XLOC_041046	969	NW_008734008.1	1.79	1.735	2.26	-
XLOC_041113	252	NW_008736789.1	0	0	0.24	BnaC07g01120D [Brassica napus]
XLOC_041220	796	NW_008737329.1	1.935	0.925	0.635	BnaA09g44050D [Brassica napus]
XLOC_041221	482	NW_008737329.1	0.28	0.27	0.525	BnaA07g01130D [Brassica napus]
XLOC_041239	413	NW_008737970.1	3.82	5.06	2.255	PREDICTED: protein phosphatase 2C and cyclic nucleotide-binding/kinase domain-containing protein-like, partial [Brassica rapa]
XLOC_041254	392	NW_008738101.1	11.565	7.06	2.295	BnaA07g00800D [Brassica napus]
XLOC_041255	234	NW_008738198.1	0.29	0.31	0	BnaA07g00800D [Brassica napus]
XLOC_041260	657	NW_008738589.1	4.585	8.52	8.145	BnaCnng48370D [Brassica napus]
XLOC_041287	224	NW_008739872.1	0	0	1.4	BnaCnng39310D [Brassica napus]
XLOC_041292	441	NW_008739914.1	0.155	0	0.55	BnaA09g19270D [Brassica napus]
XLOC_041294	1739	NW_008739933.1	0	0	0.32	F5A9.24 [Arabidopsis thaliana]
XLOC_041309	429	NW_008740468.1	0.16	0.47	0.73	BnaC04g55400D [Brassica napus]
XLOC_041312	634	NW_008740574.1	3.05	4.425	8.565	-
XLOC_041314	288	NW_008740818.1	0.475	0	0.21	PREDICTED: ATP-dependent DNA helicase PIF1 [Tarenaya hassleriana]
XLOC_041326	547	NW_008741650.1	1.255	2.275	2.38	-
XLOC_041342	695	NW_008741753.1	4.575	11.64	13.045	BnaA02g23400D [Brassica napus]
XLOC_041346	616	NW_008741838.1	86.305	85.62	72.485	PREDICTED: peptidyl-prolyl cis-trans isomerase CYP21-3, mitochondrial, partial [Brassica rapa]
XLOC_041353	289	NW_008742205.1	3.305	1	1.05	BnaA07g00800D [Brassica napus]
XLOC_041389	1187	NW_008743240.1	7.52	1.82	7.555	similar to Antirrhinum majus (garden snapdragon) TNP2 protein (GB:X57297) [Arabidopsis thaliana]
XLOC_041403	625	NW_008743702.1	3.75	2.555	2.14	BnaCnng52550D [Brassica napus]
XLOC_041421	778	NW_008743880.1	10.095	10.385	9.255	BnaC05g25210D [Brassica napus]
XLOC_041422	362	NW_008744010.1	0.76	1.405	1.2	BnaA03g54760D [Brassica napus]
XLOC_041424	1006	NW_008744133.1	1.72	3.045	2.41	PREDICTED: kinesin-like protein NACK1, partial [Brassica rapa]
XLOC_041442	2253	NW_008744285.1	1.005	1.055	2.43	PREDICTED: transposon Ty3-G Gag-Pol polyprotein [Populus euphratica]
XLOC_041522	957	NW_008746539.1	0.615	1.3	4.16	BnaC09g43910D, partial [Brassica napus]
XLOC_041523	647	NW_008746539.1	0.105	0.2	0.98	BnaAnng30900D [Brassica napus]
XLOC_041531	228	NW_008746626.1	0.595	0.255	0	BnaA10g04100D [Brassica napus]
XLOC_041532	242	NW_008746725.1	0.845	1.26	0.29	-
XLOC_041553	1900	NW_008746734.1	0	0	2.235	BnaC01g37680D [Brassica napus]
XLOC_041597	1220	NW_008746734.1	3.825	5.535	4.385	BnaCnng01050D [Brassica napus]
XLOC_041602	1836	NW_008746912.1	0	0.03	0.375	transposon protein-like [Arabidopsis thaliana]
XLOC_041613	1392	NW_008747174.1	0.885	0.8	1.185	BnaC05g23850D [Brassica napus]
XLOC_041614	965	NW_008747174.1	0.71	0.525	0.945	BnaC09g45660D [Brassica napus]
XLOC_041631	336	NW_008748090.1	1.44	0.215	0.57	BnaA07g00060D [Brassica napus]
XLOC_041646	1613	NW_008748949.1	5.93	6.09	9.3	BnaC06g26500D [Brassica napus]
XLOC_041661	602	NW_008749407.1	16.32	12.725	14.355	-
XLOC_041718	362	NW_008750528.1	0	0.16	0.505	BnaC06g01590D [Brassica napus]

## Sheet: Table S2
GO ID	Description	GeneRatio (8086)	pvalue	qvalue
GO:0045229	external encapsulating structure organization	716 (8.85%)	6.14e-49	9.67e-46
GO:0071554	cell wall organization or biogenesis	653 (8.08%)	4.38e-42	3.45e-39
GO:0071669	plant-type cell wall organization or biogenesis	337 (4.17%)	5.09e-40	2.68e-37
GO:0071555	cell wall organization	458 (5.66%)	3.62e-39	1.42e-36
GO:0009664	plant-type cell wall organization	285 (3.52%)	4.34e-35	1.37e-32
GO:0009451	RNA modification	295 (3.65%)	7.56e-25	1.99e-22
GO:0010927	cellular component assembly involved in morphogenesis	87 (1.08%)	3.19e-24	7.19e-22
GO:0010208	pollen wall assembly	79 (0.98%)	1.56e-21	2.42e-19
GO:0085029	extracellular matrix assembly	79 (0.98%)	1.56e-21	2.42e-19
GO:0030198	extracellular matrix organization	100 (1.24%)	1.69e-21	2.42e-19
GO:0043062	extracellular structure organization	100 (1.24%)	1.69e-21	2.42e-19
GO:0032989	cellular component morphogenesis	509 (6.29%)	2.39e-20	3.14e-18
GO:0044699	single-organism process	5448 (67.38%)	1.05e-19	1.27e-17
GO:0048856	anatomical structure development	1433 (17.72%)	1.5e-19	1.69e-17
GO:0009653	anatomical structure morphogenesis	918 (11.35%)	7.39e-19	7.76e-17
GO:0000902	cell morphogenesis	430 (5.32%)	8.19e-18	8.07e-16
GO:0044767	single-organism developmental process	1705 (21.09%)	1.26e-17	1.17e-15
GO:0048646	anatomical structure formation involved in morphogenesis	169 (2.09%)	7.14e-17	6.25e-15
GO:0022613	ribonucleoprotein complex biogenesis	168 (2.08%)	1.24e-16	1.03e-14
GO:0009555	pollen development	108 (1.34%)	5.28e-16	4.16e-14
GO:0006221	pyrimidine nucleotide biosynthetic process	140 (1.73%)	2.05e-15	1.54e-13
GO:0006220	pyrimidine nucleotide metabolic process	143 (1.77%)	4.84e-15	3.47e-13
GO:0072528	pyrimidine-containing compound biosynthetic process	144 (1.78%)	9.63e-15	6.6e-13
GO:0051052	regulation of DNA metabolic process	114 (1.41%)	4.66e-14	3.06e-12
GO:0000904	cell morphogenesis involved in differentiation	313 (3.87%)	1.61e-13	1.01e-11
GO:0032502	developmental process	2055 (25.41%)	2.33e-13	1.41e-11
GO:0044550	secondary metabolite biosynthetic process	269 (3.33%)	2.56e-13	1.5e-11
GO:0048869	cellular developmental process	790 (9.77%)	7.81e-13	4.39e-11
GO:0048468	cell development	476 (5.89%)	8.74e-13	4.75e-11
GO:0072527	pyrimidine-containing compound metabolic process	149 (1.84%)	9.43e-13	4.95e-11
GO:0009698	phenylpropanoid metabolic process	162 (2%)	1.38e-12	7.01e-11
GO:0044711	single-organism biosynthetic process	1125 (13.91%)	1.97e-12	9.71e-11
GO:0009891	positive regulation of biosynthetic process	119 (1.47%)	4.38e-12	2.09e-10
GO:0009411	response to UV	179 (2.21%)	1.77e-11	8.2e-10
GO:0071840	cellular component organization or biogenesis	2034 (25.15%)	1.91e-11	8.61e-10
GO:0019748	secondary metabolic process	429 (5.31%)	2.36e-11	1.03e-09
GO:0032501	multicellular organismal process	1416 (17.51%)	2.52e-11	1.07e-09
GO:0000272	polysaccharide catabolic process	99 (1.22%)	5.4e-11	2.24e-09
GO:0044707	single-multicellular organism process	1399 (17.3%)	7.25e-11	2.93e-09
GO:0016571	histone methylation	182 (2.25%)	7.66e-11	2.96e-09
GO:0009699	phenylpropanoid biosynthetic process	138 (1.71%)	7.71e-11	2.96e-09
GO:0016052	carbohydrate catabolic process	100 (1.24%)	1.08e-10	3.98e-09
GO:0034968	histone lysine methylation	142 (1.76%)	1.09e-10	3.98e-09
GO:0048229	gametophyte development	234 (2.89%)	1.65e-10	5.9e-09
GO:0018022	peptidyl-lysine methylation	142 (1.76%)	2.03e-10	7.05e-09
GO:0007275	multicellular organismal development	1192 (14.74%)	2.06e-10	7.05e-09
GO:0006479	protein methylation	182 (2.25%)	2.82e-10	9.46e-09
GO:0009165	nucleotide biosynthetic process	198 (2.45%)	3.12e-10	1.02e-08
GO:1901293	nucleoside phosphate biosynthetic process	205 (2.54%)	3.65e-10	1.15e-08
GO:0008213	protein alkylation	187 (2.31%)	3.66e-10	1.15e-08
GO:0042546	cell wall biogenesis	131 (1.62%)	5.91e-10	1.83e-08
GO:0044763	single-organism cellular process	4103 (50.74%)	8.53e-10	2.58e-08
GO:0043414	macromolecule methylation	200 (2.47%)	1.88e-09	5.59e-08
GO:0009308	amine metabolic process	174 (2.15%)	1.97e-09	5.74e-08
GO:0005976	polysaccharide metabolic process	555 (6.86%)	3.56e-09	1.02e-07
GO:0044036	cell wall macromolecule metabolic process	192 (2.37%)	4.74e-09	1.33e-07
GO:0030154	cell differentiation	541 (6.69%)	6.61e-09	1.83e-07
GO:0032259	methylation	200 (2.47%)	6.98e-09	1.9e-07
GO:0044702	single organism reproductive process	374 (4.63%)	1.25e-08	3.34e-07
GO:0048367	shoot system development	340 (4.2%)	1.33e-08	3.5e-07
GO:0008643	carbohydrate transport	53 (0.66%)	1.49e-08	3.85e-07
GO:0048437	floral organ development	169 (2.09%)	1.71e-08	4.34e-07
GO:0009642	response to light intensity	194 (2.4%)	2e-08	5.01e-07
GO:0044085	cellular component biogenesis	649 (8.03%)	3.85e-08	9.49e-07
GO:0010383	cell wall polysaccharide metabolic process	169 (2.09%)	5.25e-08	1.27e-06
GO:0009812	flavonoid metabolic process	96 (1.19%)	6.89e-08	1.65e-06
GO:0007346	regulation of mitotic cell cycle	66 (0.82%)	8.21e-08	1.93e-06
GO:1903047	mitotic cell cycle process	145 (1.79%)	8.68e-08	2.01e-06
GO:0000281	mitotic cytokinesis	140 (1.73%)	1.12e-07	2.56e-06
GO:0016570	histone modification	230 (2.84%)	1.23e-07	2.76e-06
GO:0006576	cellular biogenic amine metabolic process	140 (1.73%)	1.42e-07	3.12e-06
GO:0044106	cellular amine metabolic process	140 (1.73%)	1.42e-07	3.12e-06
GO:0061640	cytoskeleton-dependent cytokinesis	141 (1.74%)	1.56e-07	3.36e-06
GO:0044710	single-organism metabolic process	3027 (37.44%)	1.64e-07	3.49e-06
GO:0016569	covalent chromatin modification	231 (2.86%)	1.81e-07	3.8e-06
GO:0009908	flower development	179 (2.21%)	1.97e-07	4.07e-06
GO:1901700	response to oxygen-containing compound	717 (8.87%)	2.7e-07	5.49e-06
GO:0001101	response to acid chemical	844 (10.44%)	2.72e-07	5.49e-06
GO:0090567	reproductive shoot system development	254 (3.14%)	3.16e-07	6.31e-06
GO:0010564	regulation of cell cycle process	79 (0.98%)	3.52e-07	6.94e-06
GO:0000910	cytokinesis	141 (1.74%)	4.91e-07	9.55e-06
GO:0009832	plant-type cell wall biogenesis	54 (0.67%)	7.16e-07	1.38e-05
GO:1901362	organic cyclic compound biosynthetic process	603 (7.46%)	8.78e-07	1.67e-05
GO:0006950	response to stress	1965 (24.3%)	1.2e-06	2.25e-05
GO:0051301	cell division	151 (1.87%)	1.25e-06	2.31e-05
GO:0048608	reproductive structure development	329 (4.07%)	1.41e-06	2.55e-05
GO:0061458	reproductive system development	329 (4.07%)	1.41e-06	2.55e-05
GO:0009605	response to external stimulus	1126 (13.93%)	1.8e-06	3.23e-05
GO:0031669	cellular response to nutrient levels	220 (2.72%)	1.89e-06	3.36e-05
GO:0015698	inorganic anion transport	223 (2.76%)	2.1e-06	3.68e-05
GO:0031668	cellular response to extracellular stimulus	220 (2.72%)	2.21e-06	3.79e-05
GO:0071496	cellular response to external stimulus	220 (2.72%)	2.21e-06	3.79e-05
GO:0016043	cellular component organization	1849 (22.87%)	2.66e-06	4.51e-05
GO:1902410	mitotic cytokinetic process	130 (1.61%)	2.93e-06	4.91e-05
GO:0050793	regulation of developmental process	470 (5.81%)	2.96e-06	4.91e-05
GO:0031667	response to nutrient levels	222 (2.75%)	3.22e-06	5.28e-05
GO:1901990	regulation of mitotic cell cycle phase transition	55 (0.68%)	3.28e-06	5.32e-05
GO:0042886	amide transport	86 (1.06%)	3.59e-06	5.77e-05
GO:0009628	response to abiotic stimulus	1306 (16.15%)	3.74e-06	5.89e-05
GO:0009991	response to extracellular stimulus	222 (2.75%)	3.74e-06	5.89e-05
GO:0006260	DNA replication	128 (1.58%)	3.89e-06	6.06e-05
GO:1901987	regulation of cell cycle phase transition	56 (0.69%)	4.15e-06	6.4e-05
GO:0019438	aromatic compound biosynthetic process	470 (5.81%)	4.37e-06	6.69e-05
GO:0055082	cellular chemical homeostasis	136 (1.68%)	5.39e-06	8.17e-05
GO:0009892	negative regulation of metabolic process	353 (4.37%)	5.92e-06	8.88e-05
GO:0048878	chemical homeostasis	209 (2.58%)	6.12e-06	9.1e-05
GO:0009267	cellular response to starvation	212 (2.62%)	6.73e-06	9.82e-05
GO:0042594	response to starvation	212 (2.62%)	6.73e-06	9.82e-05
GO:0050801	ion homeostasis	181 (2.24%)	6.83e-06	9.87e-05
GO:0034754	cellular hormone metabolic process	122 (1.51%)	7.32e-06	0.000105
GO:0000469	cleavage involved in rRNA processing	22 (0.27%)	7.4e-06	0.000105
GO:0009886	post-embryonic morphogenesis	161 (1.99%)	8.07e-06	0.000112
GO:0000278	mitotic cell cycle	150 (1.86%)	8.11e-06	0.000112
GO:0006873	cellular ion homeostasis	133 (1.64%)	8.14e-06	0.000112
GO:0032506	cytokinetic process	130 (1.61%)	8.25e-06	0.000112
GO:0043207	response to external biotic stimulus	778 (9.62%)	8.28e-06	0.000112
GO:0006305	DNA alkylation	102 (1.26%)	9.02e-06	0.000121
GO:0009607	response to biotic stimulus	778 (9.62%)	9.54e-06	0.000127
GO:0048569	post-embryonic organ development	215 (2.66%)	9.87e-06	0.000131
GO:0051239	regulation of multicellular organismal process	409 (5.06%)	1.06e-05	0.000139
GO:2000026	regulation of multicellular organismal development	409 (5.06%)	1.06e-05	0.000139
GO:0006595	polyamine metabolic process	59 (0.73%)	1.1e-05	0.000143
GO:0006304	DNA modification	103 (1.27%)	1.24e-05	0.000159
GO:0006820	anion transport	406 (5.02%)	1.27e-05	0.000161
GO:0051707	response to other organism	759 (9.39%)	1.36e-05	0.000171
GO:0008272	sulfate transport	18 (0.22%)	1.5e-05	0.000188
GO:0009314	response to radiation	688 (8.51%)	1.52e-05	0.000188
GO:0065008	regulation of biological quality	571 (7.06%)	1.7e-05	0.000209
GO:0016568	chromatin modification	239 (2.96%)	1.79e-05	0.000219
GO:0042254	ribosome biogenesis	34 (0.42%)	1.82e-05	0.000221
GO:0048519	negative regulation of biological process	437 (5.4%)	2.52e-05	0.000303
GO:0010817	regulation of hormone levels	198 (2.45%)	2.59e-05	0.000309
GO:0051704	multi-organism process	820 (10.14%)	3.36e-05	0.000398
GO:0042221	response to chemical	2020 (24.98%)	4.42e-05	0.000519
GO:0044281	small molecule metabolic process	1612 (19.94%)	4.51e-05	0.000526
GO:0042445	hormone metabolic process	146 (1.81%)	4.62e-05	0.000535
GO:0048580	regulation of post-embryonic development	273 (3.38%)	4.7e-05	0.000541
GO:0006753	nucleoside phosphate metabolic process	393 (4.86%)	4.84e-05	0.000552
GO:0000003	reproduction	133 (1.64%)	5.24e-05	0.000594
GO:0010074	maintenance of meristem identity	36 (0.45%)	5.69e-05	0.00064
GO:0022414	reproductive process	910 (11.25%)	5.78e-05	0.000646
GO:0090407	organophosphate biosynthetic process	285 (3.52%)	6.16e-05	0.000684
GO:0032508	DNA duplex unwinding	10 (0.12%)	7.55e-05	0.000832
GO:0006811	ion transport	812 (10.04%)	7.68e-05	0.000841
GO:0006364	rRNA processing	30 (0.37%)	8.47e-05	0.000904
GO:0043476	pigment accumulation	88 (1.09%)	8.65e-05	0.000904
GO:0043478	pigment accumulation in response to UV light	88 (1.09%)	8.65e-05	0.000904
GO:0043479	pigment accumulation in tissues in response to UV light	88 (1.09%)	8.65e-05	0.000904
GO:0043480	pigment accumulation in tissues	88 (1.09%)	8.65e-05	0.000904
GO:0009416	response to light stimulus	592 (7.32%)	8.65e-05	0.000904
GO:0015833	peptide transport	77 (0.95%)	8.66e-05	0.000904
GO:0009813	flavonoid biosynthetic process	50 (0.62%)	8.82e-05	0.000914
GO:0042044	fluid transport	126 (1.56%)	9.13e-05	0.00093
GO:0016144	S-glycoside biosynthetic process	130 (1.61%)	9.15e-05	0.00093
GO:0019758	glycosinolate biosynthetic process	130 (1.61%)	9.15e-05	0.00093
GO:0050896	response to stimulus	3412 (42.2%)	9.53e-05	0.000962
GO:0043473	pigmentation	88 (1.09%)	0.000108	0.001079
GO:0009893	positive regulation of metabolic process	179 (2.21%)	0.000113	0.001122
GO:0009694	jasmonic acid metabolic process	109 (1.35%)	0.000118	0.001171
GO:0051726	regulation of cell cycle	133 (1.64%)	0.000144	0.001415
GO:0016143	S-glycoside metabolic process	150 (1.86%)	0.00016	0.001556
GO:0019757	glycosinolate metabolic process	150 (1.86%)	0.00016	0.001556
GO:0003006	developmental process involved in reproduction	870 (10.76%)	0.000177	0.001702
GO:0048731	system development	739 (9.14%)	0.000177	0.001702
GO:0009117	nucleotide metabolic process	364 (4.5%)	0.000208	0.001986
GO:0044765	single-organism transport	1530 (18.92%)	0.000214	0.002029
GO:0042430	indole-containing compound metabolic process	103 (1.27%)	0.000219	0.002053
GO:0034644	cellular response to UV	9 (0.11%)	0.000219	0.002053
GO:0010410	hemicellulose metabolic process	128 (1.58%)	0.000227	0.002105
GO:0045491	xylan metabolic process	128 (1.58%)	0.000227	0.002105
GO:0033554	cellular response to stress	476 (5.89%)	0.000228	0.002105
GO:0055086	nucleobase-containing small molecule metabolic process	404 (5%)	0.000244	0.002235
GO:0010073	meristem maintenance	45 (0.56%)	0.000268	0.00244
GO:0009889	regulation of biosynthetic process	594 (7.35%)	0.000278	0.002518
GO:0006325	chromatin organization	293 (3.62%)	0.00028	0.002526
GO:0010087	phloem or xylem histogenesis	73 (0.9%)	0.000312	0.002793
GO:0009743	response to carbohydrate	251 (3.1%)	0.000319	0.002838
GO:1902578	single-organism localization	1541 (19.06%)	0.000339	0.002989
GO:0048513	organ development	586 (7.25%)	0.00034	0.002989
GO:0009887	organ morphogenesis	199 (2.46%)	0.000358	0.003134
GO:0072348	sulfur compound transport	18 (0.22%)	0.000362	0.003149
GO:0000302	response to reactive oxygen species	166 (2.05%)	0.000365	0.003164
GO:0010769	regulation of cell morphogenesis involved in differentiation	16 (0.2%)	0.000422	0.003595
GO:0060284	regulation of cell development	16 (0.2%)	0.000422	0.003595
GO:0098656	anion transmembrane transport	16 (0.2%)	0.000422	0.003595
GO:0009820	alkaloid metabolic process	12 (0.15%)	0.000442	0.003743
GO:0009683	indoleacetic acid metabolic process	88 (1.09%)	0.000444	0.003743
GO:0003333	amino acid transmembrane transport	14 (0.17%)	0.00046	0.003814
GO:0010232	vascular transport	14 (0.17%)	0.00046	0.003814
GO:0010413	glucuronoxylan metabolic process	14 (0.17%)	0.00046	0.003814
GO:0000725	recombinational repair	39 (0.48%)	0.000504	0.00416
GO:0044703	multi-organism reproductive process	32 (0.4%)	0.000538	0.004415
GO:1901564	organonitrogen compound metabolic process	884 (10.93%)	0.000584	0.004765
GO:0006022	aminoglycan metabolic process	19 (0.23%)	0.0006	0.004874
GO:0010233	phloem transport	8 (0.1%)	0.000629	0.005054
GO:0019566	arabinose metabolic process	8 (0.1%)	0.000629	0.005054
GO:0009739	response to gibberellin	65 (0.8%)	0.00064	0.005121
GO:0006026	aminoglycan catabolic process	17 (0.21%)	0.000751	0.005971
GO:0009791	post-embryonic development	543 (6.72%)	0.000754	0.005971
GO:0018973	trinitrotoluene metabolic process	9 (0.11%)	0.000864	0.006689
GO:0018974	2,4,6-trinitrotoluene metabolic process	9 (0.11%)	0.000864	0.006689
GO:0019326	nitrotoluene metabolic process	9 (0.11%)	0.000864	0.006689
GO:0072490	toluene-containing compound metabolic process	9 (0.11%)	0.000864	0.006689
GO:0006694	steroid biosynthetic process	158 (1.95%)	0.000866	0.006689
GO:1901659	glycosyl compound biosynthetic process	156 (1.93%)	0.000946	0.007268
GO:0051171	regulation of nitrogen compound metabolic process	529 (6.54%)	0.000981	0.007505
GO:0018205	peptidyl-lysine modification	176 (2.18%)	0.00115	0.008689
GO:0009826	unidimensional cell growth	74 (0.92%)	0.001152	0.008689
GO:0060560	developmental growth involved in morphogenesis	74 (0.92%)	0.001152	0.008689
GO:0019725	cellular homeostasis	190 (2.35%)	0.001227	0.00921
GO:0019219	regulation of nucleobase-containing compound metabolic process	515 (6.37%)	0.001275	0.009522
GO:0015766	disaccharide transport	17 (0.21%)	0.001351	0.009998
GO:0015772	oligosaccharide transport	17 (0.21%)	0.001351	0.009998
GO:0034285	response to disaccharide	150 (1.86%)	0.001392	0.010253
GO:0019953	sexual reproduction	28 (0.35%)	0.001481	0.010856
GO:0010476	gibberellin mediated signaling pathway	62 (0.77%)	0.001521	0.011047
GO:0071370	cellular response to gibberellin stimulus	62 (0.77%)	0.001521	0.011047
GO:0006812	cation transport	571 (7.06%)	0.0017	0.012288
GO:0015669	gas transport	7 (0.09%)	0.001785	0.012728
GO:0051648	vesicle localization	7 (0.09%)	0.001785	0.012728
GO:0060627	regulation of vesicle-mediated transport	7 (0.09%)	0.001785	0.012728
GO:1903825	organic acid transmembrane transport	14 (0.17%)	0.001914	0.013553
GO:0019751	polyol metabolic process	85 (1.05%)	0.001918	0.013553
GO:0009850	auxin metabolic process	104 (1.29%)	0.001928	0.013564
GO:0009808	lignin metabolic process	18 (0.22%)	0.002005	0.01398
GO:0010675	regulation of cellular carbohydrate metabolic process	18 (0.22%)	0.002005	0.01398
GO:0006109	regulation of carbohydrate metabolic process	23 (0.28%)	0.00226	0.015673
GO:0019755	one-carbon compound transport	8 (0.1%)	0.002268	0.015673
GO:0006979	response to oxidative stress	181 (2.24%)	0.002337	0.016081
GO:0006586	indolalkylamine metabolic process	71 (0.88%)	0.00251	0.017194
GO:0030001	metal ion transport	368 (4.55%)	0.00256	0.017452
GO:0022402	cell cycle process	234 (2.89%)	0.002569	0.017452
GO:1901657	glycosyl compound metabolic process	181 (2.24%)	0.00259	0.017519
GO:0008202	steroid metabolic process	164 (2.03%)	0.002681	0.018022
GO:0015893	drug transport	65 (0.8%)	0.002699	0.018022
GO:0042493	response to drug	65 (0.8%)	0.002699	0.018022
GO:0009690	cytokinin metabolic process	34 (0.42%)	0.002842	0.018898
GO:0042545	cell wall modification	56 (0.69%)	0.002911	0.019271
GO:0007389	pattern specification process	164 (2.03%)	0.002985	0.01968
GO:0003002	regionalization	139 (1.72%)	0.003042	0.019976
GO:0030638	polyketide metabolic process	5 (0.06%)	0.003105	0.0203
GO:0045595	regulation of cell differentiation	69 (0.85%)	0.003274	0.021316
GO:0010941	regulation of cell death	272 (3.36%)	0.003497	0.0225
GO:0043067	regulation of programmed cell death	272 (3.36%)	0.003497	0.0225
GO:0008037	cell recognition	27 (0.33%)	0.003507	0.0225
GO:0046165	alcohol biosynthetic process	141 (1.74%)	0.003512	0.0225
GO:1901617	organic hydroxy compound biosynthetic process	144 (1.78%)	0.003654	0.023308
GO:0006997	nucleus organization	57 (0.7%)	0.003777	0.024001
GO:0009955	adaxial/abaxial pattern specification	65 (0.8%)	0.003901	0.024687
GO:1901136	carbohydrate derivative catabolic process	32 (0.4%)	0.00392	0.024707
GO:0080090	regulation of primary metabolic process	678 (8.38%)	0.004234	0.026581
GO:0009943	adaxial/abaxial axis specification	63 (0.78%)	0.004258	0.026626
GO:0006066	alcohol metabolic process	203 (2.51%)	0.004458	0.027767
GO:0006568	tryptophan metabolic process	69 (0.85%)	0.004627	0.028708
GO:0000460	maturation of 5.8S rRNA	6 (0.07%)	0.004997	0.030523
GO:0000470	maturation of LSU-rRNA	6 (0.07%)	0.004997	0.030523
GO:0015840	urea transport	6 (0.07%)	0.004997	0.030523
GO:0042273	ribosomal large subunit biogenesis	6 (0.07%)	0.004997	0.030523
GO:0015718	monocarboxylic acid transport	15 (0.19%)	0.00512	0.031063
GO:1901566	organonitrogen compound biosynthetic process	487 (6.02%)	0.005125	0.031063
GO:0042592	homeostatic process	275 (3.4%)	0.005562	0.03358
GO:0048444	floral organ morphogenesis	62 (0.77%)	0.005813	0.034827
GO:0048563	post-embryonic organ morphogenesis	62 (0.77%)	0.005813	0.034827
GO:0009064	glutamine family amino acid metabolic process	51 (0.63%)	0.005914	0.035195
GO:0015849	organic acid transport	174 (2.15%)	0.005941	0.035195
GO:0046942	carboxylic acid transport	174 (2.15%)	0.005941	0.035195
GO:0007088	regulation of mitotic nuclear division	8 (0.1%)	0.00601	0.035472
GO:0009725	response to hormone	745 (9.21%)	0.006051	0.03558
GO:0010029	regulation of seed germination	31 (0.38%)	0.006099	0.035598
GO:1900140	regulation of seedling development	31 (0.38%)	0.006099	0.035598
GO:0009827	plant-type cell wall modification	39 (0.48%)	0.006177	0.03592
GO:0032958	inositol phosphate biosynthetic process	42 (0.52%)	0.006207	0.035961
GO:0048827	phyllome development	104 (1.29%)	0.00655	0.037809
GO:0006275	regulation of DNA replication	13 (0.16%)	0.006883	0.039583
GO:0048645	organ formation	58 (0.72%)	0.006953	0.039841
GO:0042440	pigment metabolic process	28 (0.35%)	0.007486	0.042741
GO:0006970	response to osmotic stress	502 (6.21%)	0.007627	0.043386
GO:0009746	response to hexose	117 (1.45%)	0.007982	0.044762
GO:0034284	response to monosaccharide	117 (1.45%)	0.007982	0.044762
GO:0009566	fertilization	22 (0.27%)	0.008025	0.044762
GO:1901264	carbohydrate derivative transport	22 (0.27%)	0.008025	0.044762
GO:0019827	stem cell maintenance	46 (0.57%)	0.008067	0.044762
GO:0048863	stem cell differentiation	46 (0.57%)	0.008067	0.044762
GO:0048864	stem cell development	46 (0.57%)	0.008067	0.044762
GO:0018193	peptidyl-amino acid modification	184 (2.28%)	0.008252	0.045624
GO:0019637	organophosphate metabolic process	548 (6.78%)	0.008351	0.046014
GO:0046148	pigment biosynthetic process	27 (0.33%)	0.008809	0.048366

## Sheet: Table S3
Profiles (number)	GO ID	Description	Gene Ratio	P-value	FDR
Profile1 (1181)	GO:0009891	positive regulation of biosynthetic process	46 (3.9%)	2.47e-17	1.11e-14
	GO:0031669	cellular response to nutrient levels	73 (6.18%)	4.06e-17	1.11e-14
	GO:0000302	response to reactive oxygen species	66 (5.59%)	4.41e-17	1.11e-14
	GO:0031668	cellular response to extracellular stimulus	73 (6.18%)	4.55e-17	1.11e-14
	GO:0071496	cellular response to external stimulus	73 (6.18%)	4.55e-17	1.11e-14
	GO:0031667	response to nutrient levels	73 (6.18%)	1e-16	1.95e-14
	GO:0009991	response to extracellular stimulus	73 (6.18%)	1.12e-16	1.95e-14
	GO:0009267	cellular response to starvation	70 (5.93%)	3.59e-16	4.85e-14
	GO:0042594	response to starvation	70 (5.93%)	3.59e-16	4.85e-14
	GO:0006979	response to oxidative stress	67 (5.67%)	6.66e-15	8.11e-13
Profile 4 (1347)	GO:0009664	plant-type cell wall organization	131 (9.73%)	2.74e-55	3.47e-52
	GO:0071669	plant-type cell wall organization or biogenesis	143 (10.62%)	1.86e-54	1.18e-51
	GO:0071555	cell wall organization	152 (11.28%)	1.13e-39	4.78e-37
	GO:0045229	external encapsulating structure organization	201 (14.92%)	6.58e-38	2.09e-35
	GO:0071554	cell wall organization or biogenesis	185 (13.73%)	1.27e-33	3.22e-31
	GO:0000904	cell morphogenesis involved in differentiation	126 (9.35%)	1.4e-32	2.95e-30
	GO:0000902	cell morphogenesis	135 (10.02%)	5.97e-24	1.08e-21
	GO:0048468	cell development	144 (10.69%)	2.76e-21	4.37e-19
	GO:0032989	cellular component morphogenesis	144 (10.69%)	9.96e-21	1.4e-18
	GO:0030154	cell differentiation	149 (11.06%)	2.76e-16	3.49e-14
Profile 6 (1422)	GO:0009451	RNA modification	144 (10.13%)	1.45e-53	1.84e-50
	GO:0010467	gene expression	287 (20.18%)	4.09e-46	2.6e-43
	GO:0006139	nucleobase-containing compound metabolic process	428 (30.1%)	1.39e-44	5.87e-42
	GO:0022613	ribonucleoprotein complex biogenesis	93 (6.54%)	1.55e-40	4.91e-38
	GO:0090304	nucleic acid metabolic process	354 (24.89%)	1.04e-38	2.65e-36
	GO:0046483	heterocycle metabolic process	445 (31.29%)	4.18e-36	8.86e-34
	GO:0034641	cellular nitrogen compound metabolic process	452 (31.79%)	2.02e-33	3.67e-31
	GO:0016070	RNA metabolic process	257 (18.07%)	6.38e-31	1.01e-28
	GO:0006807	nitrogen compound metabolic process	492 (34.6%)	7.46e-29	1.05e-26
	GO:1901360	organic cyclic compound metabolic process	478 (33.61%)	7.82e-26	9.94e-24
Profile 7 (1085)	GO:0010927	cellular component assembly involved in morphogenesis	44 (4.06%)	4.6e-30	5.65e-27
	GO:0010208	pollen wall assembly	41 (3.78%)	2.09e-28	8.56e-26
	GO:0085029	extracellular matrix assembly	41 (3.78%)	2.09e-28	8.56e-26
	GO:0030198	extracellular matrix organization	44 (4.06%)	7.26e-26	1.78e-23
	GO:0043062	extracellular structure organization	44 (4.06%)	7.26e-26	1.78e-23
	GO:0009555	pollen development	43 (3.96%)	2.48e-20	5.08e-18
	GO:0048646	anatomical structure formation involved in morphogenesis	50 (4.61%)	3.21e-15	5.64e-13
	GO:0032989	cellular component morphogenesis	109 (10.05%)	5.46e-14	8.38e-12
	GO:0048869	cellular developmental process	159 (14.65%)	1.25e-13	1.7e-11
	GO:0006629	lipid metabolic process	175 (16.13%)	6.47e-13	7.94e-11

## Sheet: Table S4
Pathway	Gene	Gene id	S1 FPKM	S3 FPKM	S5 FPKM	Gene Symbol ID
Vernalization	FRI	gene11553	4.725	6.23	6.175	LOC103249151
	SAT	gene18570	2.515	3.44	3.55	LOC103864864
	SUN	gene27846	75.865	110.375	91.84	LOC103874953
	MON	gene3457	165.205	279.04	240.41	LOC103834532
	TUE	gene37450	0	0.04	0.635	LOC103837328
	WED	gene40121	1.06	0.98	1.325	LOC103840219
	THU	gene9028	18.08	21.485	18.775	LOC103854533
	LHP1	gene10701	0.25	0.085	0.05	LOC103856259
		gene33682	6.315	9.93	8.045	LOC103833195
		gene5927	2.005	3.05	2.86	LOC103851120
	VIN3	gene11191	0.185	0.135	0.315	LOC103856759
		gene6493	2.55	2.945	4.47	LOC103851715
	VRN2	gene34307	5.185	7.215	7.27	LOC103833983
Autonomous	FCA	gene12499	3.62	6.055	3.71	LOC103858241
		gene2327	5.5	7.54	6.67	LOC103869778
	FLD	gene13590	4.275	4.98	3.225	LOC103859346
	FPA	gene20306	6.78	7.695	6.2	LOC103866714
		gene41602	4.07	5.115	4.03	LOC103841798
	FVE	gene38039	30.165	76.385	40.825	LOC103837963
		gene42338	35.49	78.32	37.74	LOC103842638
		gene48401	26.09	58.875	40.285	LOC103849259
	FY	gene10456	15.33	19.125	14.06	LOC103856018
		gene5674	10.305	18.505	12.96	LOC103850872
	LD	gene21697	6.605	9.075	10.945	LOC103868201
Autonomous,Vernalization	FLC	gene11586	1.59	2.085	2.89	LOC103857284
		gene46214	29.805	27.86	36.31	LOC103846832
		gene5180	38.035	31.93	30.135	LOC103850339
GA	GID1A	gene24070	9.35	9.755	11.235	LOC103870853
	GID1B	gene16624	0.14	0.35	0.085	LOC103862743
		gene31014	0.365	1.005	1.16	LOC103830382
		gene41914	1.045	2.01	2.19	LOC103842107
	GID1C	gene27514	5.465	4.765	4.395	LOC103874547
	SPY	gene13649	12.555	14.47	8.92	LOC103859396
		gene23603	12.4	14.395	9.985	LOC103870335
	RGA	gene28404	121.75	156.41	53.475	LOC103827572
		gene39447	159.34	174.14	68.175	LOC103839478
GA, Ambient temperature	PIF4	gene12296	33.13	4.87	7.275	LOC103858039
		gene19661	1.215	0	0.34	LOC103866034
Ambient temperature	ARP6	gene32992	7.35	11.97	9.09	LOC103832540
	SVP	gene18137	43.19	24.735	12.315	LOC103864363
		gene37958	89.63	58.855	21.515	LOC103837880
	ICE1	gene28158	14.38	35.39	35.045	LOC103875273
		gene4479	0	0.04	0.135	LOC103846282
		gene8839	4.585	8.17	9.11	LOC103854299
	CBF	gene10059	0	0.09	0.045	LOC103855625
		gene11585	0.165	0.06	0	LOC103857283
		gene13620	1.8	1.11	1.73	LOC103859373
		gene15575	0.07	0.185	0.14	LOC103861560
		gene16932	0.195	0.345	0.18	LOC103863036
		gene19483	0.12	0.26	0.5	LOC103865790
		gene23656	0.05	0.14	0.58	LOC103870411
		gene25152	0	0	0.14	LOC103871989
		gene31296	0.155	0.055	0.045	LOC103830650
		gene3285	0.15	0.155	0.14	LOC103832651
		gene41468	0.43	0.255	0.25	LOC103841668
		gene45400	0	0	0.065	LOC103845835
		gene4576	0.7	0.59	0.67	LOC103847142
		gene46088	2.96	3	2.215	LOC103846706
		gene46276	0.46	1.125	2.94	LOC103846894
		gene5406	0	0.035	0	LOC103850582
		gene5589	2.92	1.285	1.315	LOC103850784
Photoperiod	CO	gene10513	1.945	3.565	2.845	LOC103856074
		gene11426	6.415	10.84	8.62	LOC103857081
		gene13205	0.08	0.205	1.355	LOC103858956
		gene13479	1.81	2.715	3.315	LOC103859237
		gene14154	14.865	4.785	12.995	LOC103859890
		gene14297	0	0.155	1.065	LOC103860232
		gene15701	8.24	5.825	7.53	LOC103861686
		gene18340	192.075	178.44	174.195	LOC103864587
		gene18993	0.12	0	0.22	LOC103865263
		gene19942	0.66	0.385	1.195	LOC103866340
		gene22070	0.07	0.305	1.36	LOC103868662
		gene22589	7.275	4.535	5.32	LOC103869205
		gene23903	4.46	5.405	5.115	LOC103249162
		gene2433	20.81	1.2	5.695	LOC103871011
		gene27327	305.98	304.715	214.98	LOC103874359
		gene27834	0.445	0.56	0.72	LOC103874939
		gene29749	3.34	6.295	2.59	LOC103829037
		gene29849	31.01	22.37	29.705	LOC103829157
		gene31624	0.34	0.48	3.25	LOC103830969
		gene3499	0	0	3.095	LOC103834958
		gene35080	8.215	6.785	13.575	LOC103834787
		gene35110	18.265	18.23	17.395	LOC103834812
		gene35682	4.245	10.19	5.75	LOC103835359
		gene35781	0.79	0.505	1.09	LOC103835456
		gene37206	200.785	190.99	115.075	LOC103837073
		gene40416	15.57	6.725	17.28	LOC103840572
		gene4204	5.225	2.7	5.915	LOC103249154
		gene42242	22.665	28.82	17.695	LOC103842538
		gene44753	27.305	31.965	29.13	LOC103845200
		gene44980	14.75	0.8	1.25	LOC103845418
		gene45777	11.53	3.355	11.635	LOC103846378
		gene45778	0	0.14	0	LOC103846381
		gene4757	0.34	0.225	0.945	LOC103849175
		gene48562	1.435	2.355	1.76	LOC103849436
		gene5727	6.08	12.26	12.28	LOC103850925
		gene5815	8.705	4.37	9.415	LOC103851008
		gene6755	2.15	4.285	2.71	LOC103852031
		gene7171	3.205	0.89	7.59	LOC103852489
		gene9021	0.125	0.205	0.81	LOC103854528
	CRY1	gene38823	36.03	40.19	33.145	LOC103838805
		gene43867	13.95	11.62	18.445	LOC103844260
	CRY2	gene36762	9.395	15.555	11.625	LOC103836576
	FD	gene16371	2.985	7.58	2.78	LOC103862443
		gene294	6.525	5.22	1.02	LOC103872246
		gene35225	2.66	3.505	1.56	LOC103834921
		gene45485	0.18	0.415	0.175	LOC103845918
	GI	gene40676	19.82	14.355	11.49	LOC103249166
	PHYA	gene24877	22.48	21.675	22.81	LOC103871728
	PHYB	gene23076	47.89	66.43	35.995	LOC103869720
	SMZ	gene41219	5.115	0.65	1.185	LOC103841411
	SPA	gene12467	5.765	2.45	2.8	LOC103858211
		gene20075	30.43	18.48	17.275	LOC103866477
Age regulated	SPL3	gene11805	9.55	58.995	70.64	LOC103857508
		gene21118	20.875	51.03	86.205	LOC103867507
		gene19034	13.15	48.5	75.11	LOC103865301
	SPL5	gene21886	0	0.115	0	LOC103868453
		gene23237	5.115	25.055	65.835	LOC103869942
		gene4038	0.08	1.015	1.89	LOC103840895
	SPL9	gene19615	16.955	37.665	24.03	LOC103865930
		gene20207	20.705	47.17	30.605	LOC103866616
	SPL10	gene29784	4.77	11.655	10.185	LOC103829068
		gene35727	0.83	6.485	4.345	LOC103835406
Integrator	AGL24	gene15506	32.48	41.685	13.17	LOC103861491
		gene1685	34.515	49.04	20.45	LOC103862215
		gene32016	0.045	0	1.385	LOC103831354
	FT	gene6970	0.095	0.26	3.66	LOC103852241
	LFY	gene9443	1.015	4.97	1.08	LOC103249142
	SOC1	gene20495	2.33	20.73	11.47	LOC103866913
		gene12435	0.385	7.585	11.49	LOC103858179
other	AP1	gene31596	0.19	17.8	38.31	LOC103830938
		gene31976	1.185	29.305	58.175	LOC103831316
		gene7221	0.06	8.16	14.49	LOC103852552
	AP2	gene188	13.615	11.975	11.465	LOC103862143
		gene42994	5.155	5.605	4.32	LOC103843346
	PRC2(CLF,EMF2)	gene44004	0.59	1.22	1.815	LOC103844382
		gene44006	7.19	12.855	10.255	LOC103844380
		gene6889	8.095	13.035	12.025	LOC103852160
	TEM1	gene35790	3.155	1.83	2.11	LOC103835464
		gene40437	5.535	1.79	3.645	LOC103840594
		gene44472	3.68	1.8	3.32	LOC103844935
	TOE2	gene44988	3.535	3.05	4.05	LOC103845425
		gene6297	2.095	1.915	2.275	LOC103851522
	TOE3	gene30265	4.19	6.77	9.76	LOC103829531
	TFL1	gene46723	0.46	4.655	0.955	LOC103847355
		gene5342	0.095	0.685	0	LOC103850515
		gene9977	4.845	4.05	0.25	LOC103855541

## Sheet: Table S5
Gene ID	Gene Symbol ID	Annotation	Forward primer 5’ 3’	Reverse primer 5’ 3’
gene37958	LOC103837880	SVP	TAAGGCAGCAAGGGACACAG	GTCCTTCCTCGTAAACGGCA
gene12435	LOC103858179	SOC1	ATTGTGCAGCTCAAGCAGAAG	ACTTGGGCTACTGTCCTCGT
gene46214	LOC103846832	FLC	TACAGCTTCTCCTCCGGTGA	GAACCAGGGAACCCACACTT
gene9443	LOC103249142	LFY	CGAACAGTGTCGCGAGTTTC	GTAGTGTCGCATCTTCGGCT
gene6970	LOC103852241	FT	CAACTGGAACAAACTTTGGCA	GTAGAAAACCGCAGCCACG
gene11553	LOC103249151	FRI	AATGGTTCTCTGCTCCCTGC	AACGCGGTTAAGTCGACGAT
gene32643	LOC103832116	CDKB2-1	CGGAGACAACATTCCTCCCC	GGCTTAAGATCTCTGTGCAGC
gene30130	LOC103829401	CDKB2-2	AGCATTTTCAGGTTGCTGGG	CAAGGGTTTCCACTGTGGGT
gene26182	LOC103873117	CDKA	TGGAAACCAACGGACTTGGA	AGTAATCATGCTCCAGGGCG
